# Supplementary material for: Laboratory strains of Bacillus anthracis exhibit pervasive alteration in expression of proteins related to sporulation under laboratory conditions relative to genetically related wild strains
Source: PLoS One. 2018 Dec 17;13(12):e0209120. doi: 10.1371/journal.pone.0209120 (PMC6296524; doi:10.1371/journal.pone.0209120)
Supplement: S1 Table — (XLSX) [file pone.0209120.s001.xlsx]

## Sheet: Sheet1
ProteinID	Ba1043	Ba1096	Ba1103	Ba1105	Ba1106	Ba1114	Ba1137	Ba147	Ba553	Ba738	Ba980
fig|261594.21.peg.1013|GBAA0702|VBIBacAnt112616-1013|---Cytochrome-aa3-600-menaquinol-oxidase-subunit-I---[Bacillus-anthracis-str.-Ames-Ancestor-|-261594.21]	20.688									21.0712
fig|261594.21.peg.1014|GBAA0703|VBIBacAnt112616-1014|---Cytochrome-aa3-600-menaquinol-oxidase-subunit-II---[Bacillus-anthracis-str.-Ames-Ancestor-|-261594.21]	22.2712	22.5726	22.0208	22.6283	22.6297	22.9868	22.0505	23.2719	23.4068	24.2148	22.4104
fig|261594.21.peg.1037|GBAA0725|VBIBacAnt112616-1037|---Thiaminase-II-(EC-3.5.99.2)-involved-in-salvage-of-thiamin-pyrimidine-moiety,-TenA-subgroup-with-Cys-in-active-site---[Bacillus-anthracis-str.-Ames-Ancestor-|-261594.21]	23.2218	22.5022	23.4118	23.1629	23.0467	23.3952	21.9173	26.5507	25	24.0003	23.0767
fig|261594.21.peg.1040|GBAA0728|VBIBacAnt112616-1040|---Hydroxymethylpyrimidine-ABC-transporter,-substrate-binding-component---[Bacillus-anthracis-str.-Ames-Ancestor-|-261594.21]	22.3557	22.6298	22.2969	22.9664	22.9266	23.3177	22.4301	23.126	24.0261	23.697	22.4725
fig|261594.21.peg.1042|GBAA0730|VBIBacAnt112616-1042|---Glycine-oxidase-ThiO-(EC-1.4.3.19)---[Bacillus-anthracis-str.-Ames-Ancestor-|-261594.21]	23.0541	22.6669	23.0166	23.0146		23.1743	22.7986	24.757	23.6489	24.0868	23.079
fig|261594.21.peg.1044|GBAA0732|VBIBacAnt112616-1044|---Thiazole-synthase-(EC-2.8.1.10)---[Bacillus-anthracis-str.-Ames-Ancestor-|-261594.21]	24.6514	24.6963	24.4885	23.7757	24.3129	24.6535	24.3771	25.1123	23.7034	23.6082	25.0243
fig|261594.21.peg.1046|GBAA0734|VBIBacAnt112616-1046|---Hydroxymethylpyrimidine-kinase-(EC-2.7.1.49)-@-Hydroxymethylpyrimidine-phosphate-kinase-ThiD-(EC-2.7.4.7)---[Bacillus-anthracis-str.-Ames-Ancestor-|-261594.21]	23.6756	23.8562	22.2096	23.8734	24.1019	23.9284		24.8073	24.9218	24.5051	24.4674
fig|261594.21.peg.1080|GBAA0767|VBIBacAnt112616-1080|---Stage-V-sporulation-protein-involved-in-spore-cortex-synthesis-(SpoVR)---[Bacillus-anthracis-str.-Ames-Ancestor-|-261594.21]				23.4239	24.3634
fig|261594.21.peg.1096|GBAA0782|VBIBacAnt112616-1096|---hypothetical-protein---[Bacillus-anthracis-str.-Ames-Ancestor-|-261594.21]										21.7041
fig|261594.21.peg.1108|GBAA0796|VBIBacAnt112616-1108|---enterotoxin-/-cell-wall-binding-protein---[Bacillus-anthracis-str.-Ames-Ancestor-|-261594.21]									22.9669	23.1081
fig|261594.21.peg.111|GBAA-pXO1-0124|VBIBacAnt112616-0111|---hypothetical-protein---[Bacillus-anthracis-str.-Ames-Ancestor-|-261594.21]	22.4877			23.3938					22.9769	22.9909
fig|261594.21.peg.1136|GBAA0822|VBIBacAnt112616-1136|---N-acetylmuramic-acid-6-phosphate-etherase-(EC-4.2.1.126)---[Bacillus-anthracis-str.-Ames-Ancestor-|-261594.21]		22.1205				21.6667		20.2965	22.0268
fig|261594.21.peg.1137|GBAA0823|VBIBacAnt112616-1137|---PTS-system,-IIB-component-(EC-2.7.1.69)-/-PTS-system,-IIC-component-(EC-2.7.1.69)---[Bacillus-anthracis-str.-Ames-Ancestor-|-261594.21]		21.707		21.9377				21.0334	21.3791
fig|261594.21.peg.1151|GBAA0838|VBIBacAnt112616-1151|---NAD(P)H-dehydrogenase-(Quinone);-possible-modulator-of-drug-activity-B-(EC-1.6.5.2)---[Bacillus-anthracis-str.-Ames-Ancestor-|-261594.21]	21.5749	21.4691		22.4151		22.1386		22.7577	22.2785	22.479	21.6455
fig|261594.21.peg.1155|GBAA0842|VBIBacAnt112616-1155|---ThiJ/PfpI-family-protein---[Bacillus-anthracis-str.-Ames-Ancestor-|-261594.21]	27.885	28.3151	27.3214	26.2009	27.5537	27.6189	27.7158	25.3852	27.2543	26.1728	25.0072
fig|261594.21.peg.1156|GBAA0843|VBIBacAnt112616-1156|---Catalase-(EC-1.11.1.6)---[Bacillus-anthracis-str.-Ames-Ancestor-|-261594.21]	24.2845	24.9517	23.776	23.66	23.5813	22.8433	23.967	22.361	24.5789	22.728	23.3393
fig|261594.21.peg.1161|GBAA0849|VBIBacAnt112616-1161|---Glyceraldehyde-3-phosphate-dehydrogenase-(NADP(+))-(EC-1.2.1.9)---[Bacillus-anthracis-str.-Ames-Ancestor-|-261594.21]	23.8705	23.2654	23.0511	23.1872	23.4378	23.7838	23.6031	24.1716	23.6842	24.5249	22.8858
fig|261594.21.peg.1165|GBAA0855|VBIBacAnt112616-1165|---L-Cystine-ABC-transporter,-periplasmic-cystine-binding-protein-TcyA---[Bacillus-anthracis-str.-Ames-Ancestor-|-261594.21]	22.9714	22.8638	22.7306	23.0875	23.6333	22.6276	22.6186	23.6508	23.4025	24.5539	22.3771
fig|261594.21.peg.1166|GBAA0856|VBIBacAnt112616-1166|---L-Cystine-ABC-transporter,-permease-protein-TcyB---[Bacillus-anthracis-str.-Ames-Ancestor-|-261594.21]
fig|261594.21.peg.1167|GBAA0857|VBIBacAnt112616-1167|---L-Cystine-ABC-transporter,-ATP-binding-protein-TcyC---[Bacillus-anthracis-str.-Ames-Ancestor-|-261594.21]									22.0416
fig|261594.21.peg.1168|GBAA0858|VBIBacAnt112616-1168|---Small-acid-soluble-spore-protein,-alpha/beta-family,-SASP-3---[Bacillus-anthracis-str.-Ames-Ancestor-|-261594.21]	23.4076	22.156		25.9008	25.2883				21.4173	26.6462
fig|261594.21.peg.1173|GBAA0863|VBIBacAnt112616-1173|---Transcriptional-regulator---[Bacillus-anthracis-str.-Ames-Ancestor-|-261594.21]	25.2343	24.7989	24.8564	25.9389	25.4761	25.5738	24.9857	24.0541	24.7931	24.9067	25.2456
fig|261594.21.peg.1176|GBAA0866|VBIBacAnt112616-1176|---Acetolactate-synthase,-catabolic-(EC-2.2.1.6)---[Bacillus-anthracis-str.-Ames-Ancestor-|-261594.21]									22.8328	22.6718
fig|261594.21.peg.1180|GBAA0870|VBIBacAnt112616-1180|---Hydrolase,-HAD-superfamily---[Bacillus-anthracis-str.-Ames-Ancestor-|-261594.21]				21.8051
fig|261594.21.peg.1194|GBAA0885|VBIBacAnt112616-1194|---S-layer-protein-Sap---[Bacillus-anthracis-str.-Ames-Ancestor-|-261594.21]	28.0964	26.0433	26.6882	26.5787	24.6203	26.0199	25.0455	26.5625	26.8564	27.1797	24.336
fig|261594.21.peg.1195|GBAA0887|VBIBacAnt112616-1195|---S-layer-protein-EA1---[Bacillus-anthracis-str.-Ames-Ancestor-|-261594.21]	29.29	28.6999	29.4598	31.4441	30.4601	27.1009	30.0207	22.4387	25.4747	24.7508	27.9033
fig|261594.21.peg.1202|GBAA0894|VBIBacAnt112616-1202|---Enoyl-CoA-hydratase/isomerase-family-protein---[Bacillus-anthracis-str.-Ames-Ancestor-|-261594.21]						21.3754					21.1424
fig|261594.21.peg.1205|GBAA0897|VBIBacAnt112616-1205|---Deblocking-aminopeptidase-(EC-3.4.11.-)---[Bacillus-anthracis-str.-Ames-Ancestor-|-261594.21]	23.1243	23.1108	23.1805	23.1407	22.7273	23.4266	23.4044	23.3602	23.5641	22.6531	22.7538
fig|261594.21.peg.1206|GBAA0898|VBIBacAnt112616-1206|---N-acetylmuramoyl-L-alanine-amidase,-family-3---[Bacillus-anthracis-str.-Ames-Ancestor-|-261594.21]	21.9635	21.8672		24.0759	21.2893	20.9957	23.0113		22.1989	23.413
fig|261594.21.peg.1216|GBAA0908|VBIBacAnt112616-1216|---Oligopeptide-ABC-transporter,-substrate-binding-protein---[Bacillus-anthracis-str.-Ames-Ancestor-|-261594.21]	23.3852	24.2412	24.3102	24.4145	24.4475	23.5482	24.7386	23.3536	23.1511	24.7839	23.4331
fig|261594.21.peg.1271|GBAA0965|VBIBacAnt112616-1271|---Dihydroxyacetone-kinase,-ATP-dependent-(EC-2.7.1.29)---[Bacillus-anthracis-str.-Ames-Ancestor-|-261594.21]	22.96	22.9508	22.6812	23.9317	23.0262	22.4104	22.8009	22.1092	21.7378	23.3649	22.1712
fig|261594.21.peg.1282|GBAA0977|VBIBacAnt112616-1282|---hypothetical-protein---[Bacillus-anthracis-str.-Ames-Ancestor-|-261594.21]										27.3618
fig|261594.21.peg.1289|GBAA0986|VBIBacAnt112616-1289|---General-stress-protein-17M---[Bacillus-anthracis-str.-Ames-Ancestor-|-261594.21]	28.1144	29.5774	28.8693	27.1192	27.7366	28.567	28.8674	27.2546	28.8994	27.2811	27.0547
fig|261594.21.peg.129|GBAA-pXO1-0142|VBIBacAnt112616-0129|---hypothetical-protein---[Bacillus-anthracis-str.-Ames-Ancestor-|-261594.21]	22.0289	22.6888	22.837	22.7752	23.2781	22.124	23.3911	21.6948	21.5908		22.9033
fig|261594.21.peg.1290|GBAA0987|VBIBacAnt112616-1290|---hypothetical-protein---[Bacillus-anthracis-str.-Ames-Ancestor-|-261594.21]	24.5088	22.72	23.052	26.0364	23.2231	23.0524			26.8187	24.2743	22.2785
fig|261594.21.peg.1293|GBAA0990|VBIBacAnt112616-1293|---Anti-sigma-B-factor-antagonist-RsbV---[Bacillus-anthracis-str.-Ames-Ancestor-|-261594.21]								20.6123
fig|261594.21.peg.1295|GBAA0992|VBIBacAnt112616-1295|---RNA-polymerase-sigma-factor-SigB---[Bacillus-anthracis-str.-Ames-Ancestor-|-261594.21]	22.3882	23.0299	22.4283	21.8982	22.8219	22.9229	22.834	22.3938	23.2031		22.3795
fig|261594.21.peg.1296|GBAA0993|VBIBacAnt112616-1296|---FIG01226317:-hypothetical-protein---[Bacillus-anthracis-str.-Ames-Ancestor-|-261594.21]	26.596	26.9985	26.03	24.6993	26.079	26.6499	26.0637	24.8988	26.0124	22.9258	25.8879
fig|261594.21.peg.1302|GBAA0999|VBIBacAnt112616-1302|---FIG005030:-hypothetical-protein---[Bacillus-anthracis-str.-Ames-Ancestor-|-261594.21]	25.181	25.9132	25.0784	23.603	24.4194	25.7228	25.0899	23.4432	25.2174	22.8484	23.8178
fig|261594.21.peg.1304|GBAA1001|VBIBacAnt112616-1304|---UPF0145-protein-YbjQ---[Bacillus-anthracis-str.-Ames-Ancestor-|-261594.21];fig|261594.21.peg.5680|VBIBacAnt112616-5680|---UPF0145-protein-YbjQ---[Bacillus-anthracis-str.-Ames-Ancestor-|-261594.21]				21.7733	22.1846					21.8898
fig|261594.21.peg.1308|GBAA1005|VBIBacAnt112616-1308|---hypothetical-protein---[Bacillus-anthracis-str.-Ames-Ancestor-|-261594.21]	25.1557	23.1722	25.7198	23.8923	22.5373	25.1503	24.9707	23.5484	24.2899	26.2332	24.0774
fig|261594.21.peg.1315|GBAA1012|VBIBacAnt112616-1315|---3->5-exoribonuclease-Bsu-YhaM---[Bacillus-anthracis-str.-Ames-Ancestor-|-261594.21]									20.9228
fig|261594.21.peg.1318|GBAA1015|VBIBacAnt112616-1318|---Glyoxalase-family-protein---[Bacillus-anthracis-str.-Ames-Ancestor-|-261594.21]	22.3727	23.744	23.5366	22.5838	23.1746	22.2656		22.2097	22.0413	22.6145	23.4506
fig|261594.21.peg.1319|GBAA1016|VBIBacAnt112616-1319|---Glyoxalase-family-protein---[Bacillus-anthracis-str.-Ames-Ancestor-|-261594.21]	22.1593	24.4481	23.5865	22.3028	24.9187	22.2172	22.6014		21.7608	21.9374	22.8423
fig|261594.21.peg.1324|GBAA1021|VBIBacAnt112616-1324|---hypothetical-protein---[Bacillus-anthracis-str.-Ames-Ancestor-|-261594.21]					21.8177
fig|261594.21.peg.1328|GBAA1026|VBIBacAnt112616-1328|---Glycerol-kinase-(EC-2.7.1.30)---[Bacillus-anthracis-str.-Ames-Ancestor-|-261594.21]	23.0971	23.0713	23.3255	22.2679	22.1807	24.9292	23.4015	22.7678	25.0673	24.4121	22.9883
fig|261594.21.peg.1329|GBAA1027|VBIBacAnt112616-1329|---Aerobic-glycerol-3-phosphate-dehydrogenase-(EC-1.1.5.3)---[Bacillus-anthracis-str.-Ames-Ancestor-|-261594.21]		21.9642		22.1163		21.69			21.8033	24.4371
fig|261594.21.peg.1341|GBAA1041|VBIBacAnt112616-1341|---Foldase-protein-PrsA-precursor-(EC-5.2.1.8)-@-Foldase-clustered-with-pyrimidine-conversion---[Bacillus-anthracis-str.-Ames-Ancestor-|-261594.21]							23.5673
fig|261594.21.peg.1345|GBAA1045|VBIBacAnt112616-1345|---Protease-production-regulatory-protein-Hpr-(ScoC)---[Bacillus-anthracis-str.-Ames-Ancestor-|-261594.21]	22.6488	22.64	22.3246	22.513	22.9225	22.4224	23.0342	21.8215	21.696	21.55	22.3644
fig|261594.21.peg.1347|GBAA1047|VBIBacAnt112616-1347|---Histidine-triad-(HIT)-nucleotide-binding-protein,-similarity-with-At5g48545-and-yeast-YDL125C-(HNT1)---[Bacillus-anthracis-str.-Ames-Ancestor-|-261594.21]	23.0079	23.2871	23.1735	23.1182	23.6468	23.3019	22.9606	23.9666	22.8668	22.3242	23.1249
fig|261594.21.peg.1348|GBAA1048|VBIBacAnt112616-1348|---ABC-transporter,-ATP-binding-protein-EcsA---[Bacillus-anthracis-str.-Ames-Ancestor-|-261594.21]	20.7798	21.0671		20.7884		20.819		21.1733	20.8097
fig|261594.21.peg.1366|GBAA1068|VBIBacAnt112616-1366|---Uncharacterized-protein,-homolog-of-B.subtilis-yhgC---[Bacillus-anthracis-str.-Ames-Ancestor-|-261594.21]											22.4308
fig|261594.21.peg.1369|GBAA1071|VBIBacAnt112616-1369|---Ferrochelatase,-protoheme-ferro-lyase-(EC-4.99.1.1)---[Bacillus-anthracis-str.-Ames-Ancestor-|-261594.21]											21.3228
fig|261594.21.peg.1371|GBAA1073|VBIBacAnt112616-1371|---Bacillus-cereus-group-specific-protein,-uncharacterized---[Bacillus-anthracis-str.-Ames-Ancestor-|-261594.21]										20.2208
fig|261594.21.peg.1375|GBAA1078|VBIBacAnt112616-1375|---Transcriptional-repressor,-BlaI/MecI-family---[Bacillus-anthracis-str.-Ames-Ancestor-|-261594.21]											19.7393
fig|261594.21.peg.1386|GBAA1089|VBIBacAnt112616-1386|---Lipoate-protein-ligase-A---[Bacillus-anthracis-str.-Ames-Ancestor-|-261594.21]	21.9839	21.5976				21.425		22.4231	22.1518	22.5845	21.7553
fig|261594.21.peg.1388|GBAA1091|VBIBacAnt112616-1388|---Long-chain-fatty-acid--CoA-ligase-(EC-6.2.1.3)---[Bacillus-anthracis-str.-Ames-Ancestor-|-261594.21]	22.2502	22.4057		22.1984			22.2093	23.2981	21.283		22.3831
fig|261594.21.peg.1391|GBAA1094|VBIBacAnt112616-1391|---Wall-associated-protein-precursor---[Bacillus-anthracis-str.-Ames-Ancestor-|-261594.21]
fig|261594.21.peg.1420|GBAA1127|VBIBacAnt112616-1420|---S-layer-protein,-putative---[Bacillus-anthracis-str.-Ames-Ancestor-|-261594.21]	21.0151	21.1401	21.7852	23.966	22.4901	19.9897	23.6549		21.1735	26.4548
fig|261594.21.peg.1422|GBAA1129|VBIBacAnt112616-1422|---S-layer-protein,-putative---[Bacillus-anthracis-str.-Ames-Ancestor-|-261594.21]	23.1278	22.7726	22.8899	25.6218	24.4209	21.0796	24.1659		20.907	24.1764	23.1345
fig|261594.21.peg.1425|GBAA1132|VBIBacAnt112616-1425|---Isocitrate-lyase-(EC-4.1.3.1)---[Bacillus-anthracis-str.-Ames-Ancestor-|-261594.21]	22.6003	24.0338	23.8158	23.1194	24.0732	22.4612	23.1675	22.1798	22.6012		22.5391
fig|261594.21.peg.1443|GBAA1152|VBIBacAnt112616-1443|---Fumarylacetoacetate-hydrolase-family-protein---[Bacillus-anthracis-str.-Ames-Ancestor-|-261594.21]											20.0269
fig|261594.21.peg.1445|GBAA1154|VBIBacAnt112616-1445|---Ornithine-aminotransferase-(EC-2.6.1.13)---[Bacillus-anthracis-str.-Ames-Ancestor-|-261594.21]	26.2875	26.0388	25.6489	25.6457	25.522	26.3428	25.6937	26.6206	26.7996	25.5845	26.7016
fig|261594.21.peg.1450|GBAA1159|VBIBacAnt112616-1450|---Catalase-(EC-1.11.1.6)---[Bacillus-anthracis-str.-Ames-Ancestor-|-261594.21]									19.8398
fig|261594.21.peg.1456|GBAA1166|VBIBacAnt112616-1456|---FIG001943:-hypothetical-protein-YajQ---[Bacillus-anthracis-str.-Ames-Ancestor-|-261594.21]	23.6662	22.7673	23.574	24.4368	23.2135	23.3537	23.4961	21.5451	21.8311	23.0503	22.3244
fig|261594.21.peg.1464|GBAA1174|VBIBacAnt112616-1464|---Hydrolase,-haloacid-dehalogenase-like-family---[Bacillus-anthracis-str.-Ames-Ancestor-|-261594.21]											21.6642
fig|261594.21.peg.1468|GBAA1177|VBIBacAnt112616-1468|---ClpB-protein---[Bacillus-anthracis-str.-Ames-Ancestor-|-261594.21]	23.7259	25.1822	25.2102	24.563	24.1372	24.002	23.7772	24.9214	26.1338	25.5575	26.8043
fig|261594.21.peg.1473|GBAA1182|VBIBacAnt112616-1473|---Possible-repressor-of-comG-operon---[Bacillus-anthracis-str.-Ames-Ancestor-|-261594.21]
fig|261594.21.peg.1475|GBAA1185|VBIBacAnt112616-1475|---3-oxoacyl-[acyl-carrier-protein]-synthase,-KASII-(EC-2.3.1.179)---[Bacillus-anthracis-str.-Ames-Ancestor-|-261594.21]	25.0836	25.0654	24.9892	25.1218	24.9214	25.0877	24.9493	24.2961	24.1885	24.5172	24.7584
fig|261594.21.peg.1478|GBAA1188|VBIBacAnt112616-1478|---Tryptophanyl-tRNA-synthetase-(EC-6.1.1.2)---[Bacillus-anthracis-str.-Ames-Ancestor-|-261594.21]	20.8951	21.2668		21.5535		20.4822	22.0645	22.0098	21.5955	22.2119	21.4896
fig|261594.21.peg.1480|GBAA1191|VBIBacAnt112616-1480|---ABC-transporter,-substrate-binding-protein---[Bacillus-anthracis-str.-Ames-Ancestor-|-261594.21]	21.4353	22.2419	22.308	23.0392		21.9213	22.0748	21.8932	23.5969	24.1585	21.1535
fig|261594.21.peg.1481|GBAA1192|VBIBacAnt112616-1481|---Oligopeptide-ABC-transporter,-permease-protein---[Bacillus-anthracis-str.-Ames-Ancestor-|-261594.21]		22.2687		22.2325		23.1854		23.4891	22.8727	23.6027	21.9117
fig|261594.21.peg.1482|GBAA1193|VBIBacAnt112616-1482|---Oligopeptide-transport-system-permease-protein-OppC-(TC-3.A.1.5.1)---[Bacillus-anthracis-str.-Ames-Ancestor-|-261594.21]	22.4865	22.5872	21.7847	22.9466	22.279	22.1278	22.5034	24.6745	23.4391	24.2491	23.3891
fig|261594.21.peg.1483|GBAA1194|VBIBacAnt112616-1483|---Oligopeptide-transport-ATP-binding-protein-OppD-(TC-3.A.1.5.1)---[Bacillus-anthracis-str.-Ames-Ancestor-|-261594.21]	25.7146	25.1661	25.2309	24.7891	25.0397	25.7641	25.356	25.7628	25.1507	25.3861	25.7862
fig|261594.21.peg.1484|GBAA1195|VBIBacAnt112616-1484|---Oligopeptide-transport-ATP-binding-protein-OppF-(TC-3.A.1.5.1)---[Bacillus-anthracis-str.-Ames-Ancestor-|-261594.21]	25.8334	25.1729	25.1485	25.2016	25.1313	25.7317	25.4211	25.4065	24.4826	25.0225	25.3786
fig|261594.21.peg.1486|GBAA1197|VBIBacAnt112616-1486|---ABC-transporter,-substrate-binding-protein---[Bacillus-anthracis-str.-Ames-Ancestor-|-261594.21]		22.5721	22.8365	22.368	22.1212		22.7492	24.3594	22.3604		22.6701
fig|261594.21.peg.1489|GBAA1200|VBIBacAnt112616-1489|---Arsenate-reductase-family-protein---[Bacillus-anthracis-str.-Ames-Ancestor-|-261594.21]	22.5719	22.474	22.4854			22.8232	22.3643
fig|261594.21.peg.1494|GBAA1206|VBIBacAnt112616-1494|---Oligoendopeptidase-F-(EC-3.4.24.-)---[Bacillus-anthracis-str.-Ames-Ancestor-|-261594.21]	26.8019	26.9854	26.8755	27.0216	27.4612	26.5377	26.4157	25.7029	25.7082	25.2675	26.1667
fig|261594.21.peg.1501|GBAA1213|VBIBacAnt112616-1501|---NAD-kinase-(EC-2.7.1.23)---[Bacillus-anthracis-str.-Ames-Ancestor-|-261594.21]											19.8814
fig|261594.21.peg.1514|GBAA1225|VBIBacAnt112616-1514|---O-antigen-biosynthesis-protein-rfbC---[Bacillus-anthracis-str.-Ames-Ancestor-|-261594.21]									21.324
fig|261594.21.peg.1517|GBAA1228|VBIBacAnt112616-1517|---Glucose-1-phosphate-thymidylyltransferase-(EC-2.7.7.24)---[Bacillus-anthracis-str.-Ames-Ancestor-|-261594.21]
fig|261594.21.peg.1519|GBAA1230|VBIBacAnt112616-1519|---dTDP-glucose-4,6-dehydratase-(EC-4.2.1.46)---[Bacillus-anthracis-str.-Ames-Ancestor-|-261594.21]
fig|261594.21.peg.1521|GBAA1232|VBIBacAnt112616-1521|---Enoyl-[acyl-carrier-protein]-reductase-[NADH]-(EC-1.3.1.9)---[Bacillus-anthracis-str.-Ames-Ancestor-|-261594.21]	25.5016	25.2559	25.4418	26.0385	26.0126	24.7584	25.4933	24.5413	24.6058	25.7607	24.2642
fig|261594.21.peg.1522|GBAA1233|VBIBacAnt112616-1522|---hypothetical-protein---[Bacillus-anthracis-str.-Ames-Ancestor-|-261594.21]					21.6248
fig|261594.21.peg.1530|GBAA1241|VBIBacAnt112616-1530|---2H-phosphoesterase-superfamily-protein-Bsu1186-(yjcG)---[Bacillus-anthracis-str.-Ames-Ancestor-|-261594.21]	27.362	27.4713	27.1889	26.7827	26.5946	27.6709	26.7508	27.5891	27.903	26.764	27.6918
fig|261594.21.peg.1531|GBAA1242|VBIBacAnt112616-1531|---Putative-acetyl-esterase-YjcH-(EC-3.1.1.-)---[Bacillus-anthracis-str.-Ames-Ancestor-|-261594.21]	23.627	23.0578	22.9247	22.835	22.5191	23.7134	23.1241	24.854	24.6232	22.5391	24.0685
fig|261594.21.peg.1542|GBAA1253|VBIBacAnt112616-1542|---Tryptophan-synthase-beta-chain-(EC-4.2.1.20)---[Bacillus-anthracis-str.-Ames-Ancestor-|-261594.21]											21.1018
fig|261594.21.peg.1543|GBAA1254|VBIBacAnt112616-1543|---Tryptophan-synthase-alpha-chain-(EC-4.2.1.20)---[Bacillus-anthracis-str.-Ames-Ancestor-|-261594.21]
fig|261594.21.peg.1546|GBAA1257|VBIBacAnt112616-1546|---alternate-gene-name:-yukI---[Bacillus-anthracis-str.-Ames-Ancestor-|-261594.21]	22.7609	23.1393	22.9666	23.6492	23.6871	23.3679	22.4682		23.1353		22.9735
fig|261594.21.peg.1551|GBAA1263|VBIBacAnt112616-1551|---Pyridine-nucleotide-disulfide-oxidoreductase;-NADH-dehydrogenase-(EC-1.6.99.3)---[Bacillus-anthracis-str.-Ames-Ancestor-|-261594.21]	22.9502	22.3608	22.035	23.1784	23.0341	22.7712		22.6862	21.88		22.1302
fig|261594.21.peg.1557|GBAA1269|VBIBacAnt112616-1557|---Dihydrolipoamide-succinyltransferase-component-(E2)-of-2-oxoglutarate-dehydrogenase-complex-(EC-2.3.1.61)---[Bacillus-anthracis-str.-Ames-Ancestor-|-261594.21]	22.9056	22.4741	22.3966	22.4437	23.0262	23.1211		22.5359	23.5313	23.9816	22.9395
fig|261594.21.peg.1558|GBAA1270|VBIBacAnt112616-1558|---2-oxoglutarate-dehydrogenase-E1-component-(EC-1.2.4.2)---[Bacillus-anthracis-str.-Ames-Ancestor-|-261594.21]	23.222	23.4286	23.2706	23.7051	22.968	23.2217	23.4971	24.6985	23.9693	24.2524	25.14
fig|261594.21.peg.1565|GBAA1277|VBIBacAnt112616-1565|---hypothetical-protein---[Bacillus-anthracis-str.-Ames-Ancestor-|-261594.21]											18.4779
fig|261594.21.peg.1567|GBAA1279|VBIBacAnt112616-1567|---hypothetical-protein---[Bacillus-anthracis-str.-Ames-Ancestor-|-261594.21]	23.6054	23.7865	23.755	23.6714	23.5344	23.941	24.2004	23.8254	23.5935	23.6307	24.0267
fig|261594.21.peg.1577|GBAA1290|VBIBacAnt112616-1577|---Secreted-and-spore-coat-associated-protein-1,-similar-to-biofilm-matrix-component-TasA-and-to-camelysin---[Bacillus-anthracis-str.-Ames-Ancestor-|-261594.21]						20.1953
fig|261594.21.peg.1578|GBAA1292|VBIBacAnt112616-1578|---SinR,-regulator-of-post-exponential-phase-responses-genes-(competence-and-sporulation)---[Bacillus-anthracis-str.-Ames-Ancestor-|-261594.21]	20.7468	20.8492		21.6945	21.5463	20.5906	21.5057		19.9543	20.7414	20.4641
fig|261594.21.peg.1581|GBAA1295|VBIBacAnt112616-1581|---Immune-inhibitor-A-metalloprotease---[Bacillus-anthracis-str.-Ames-Ancestor-|-261594.21]	22.4792	22.4226		23.6725		22.1773		22.0791	23.1319	25.7588
fig|261594.21.peg.1599|GBAA1314|VBIBacAnt112616-1599|---Lactate-responsive-regulator-LldR-in-Firmicutes,-GntR-family---[Bacillus-anthracis-str.-Ames-Ancestor-|-261594.21]				21.5346		21.7096		21.4685	21.191
fig|261594.21.peg.1609|GBAA1324|VBIBacAnt112616-1609|---Small-acid-soluble-spore-protein,-alpha/beta-family,-SASP-6---[Bacillus-anthracis-str.-Ames-Ancestor-|-261594.21]				24.7119
fig|261594.21.peg.1610|GBAA1326|VBIBacAnt112616-1610|---3-hydroxybutyryl-CoA-dehydratase-(EC-4.2.1.55)---[Bacillus-anthracis-str.-Ames-Ancestor-|-261594.21]		21.5233			23.3419
fig|261594.21.peg.1611|GBAA1327|VBIBacAnt112616-1611|---phaP-protein---[Bacillus-anthracis-str.-Ames-Ancestor-|-261594.21]	25.3836	25.9089	25.4753	25.0873	24.9046	25.2381	25.5661	25.8382	24.6643	23.9316	25.9382
fig|261594.21.peg.1613|GBAA1329|VBIBacAnt112616-1613|---polyhydroxyalkanoate-synthesis-repressor-PhaR---[Bacillus-anthracis-str.-Ames-Ancestor-|-261594.21]	25.9152	25.7259	25.7903	26.1674	26.1609	25.64	25.7567	24.5396	24.0961	24.1752	25.4014
fig|261594.21.peg.1614|GBAA1330|VBIBacAnt112616-1614|---Acetoacetyl-CoA-reductase-(EC-1.1.1.36)---[Bacillus-anthracis-str.-Ames-Ancestor-|-261594.21]	26.6956	26.536	25.9014	25.8739	25.9795	26.8437	26.3018	25.6633	26.4056	25.49	26.2282
fig|261594.21.peg.1615|GBAA1331|VBIBacAnt112616-1615|---Polyhydroxyalkanoic-acid-synthase---[Bacillus-anthracis-str.-Ames-Ancestor-|-261594.21]	23.5368	24.2938	24.4275	24.1373	24.609	23.5907	24.5983	23.2242	23.2035	22.7056	24.0212
fig|261594.21.peg.1628|GBAA1342|VBIBacAnt112616-1628|---Saccharopine-dehydrogenase-[NADP+,-L-lysine-forming]---[Bacillus-anthracis-str.-Ames-Ancestor-|-261594.21]											23.4376
fig|261594.21.peg.1641|GBAA1353|VBIBacAnt112616-1641|---Oligoendopeptidase-F-(EC-3.4.24.-)---[Bacillus-anthracis-str.-Ames-Ancestor-|-261594.21]	24.3116	24.1379	23.8824	24.0332	23.9056	24.0921	23.8846	22.8019	23.0323	22.9773	24.0534
fig|261594.21.peg.1652|GBAA1366|VBIBacAnt112616-1652|---Acetyltransferase-(GNAT-family)-SAS0976---[Bacillus-anthracis-str.-Ames-Ancestor-|-261594.21]								21.1791	20.8924	21.3215
fig|261594.21.peg.1656|VBIBacAnt112616-1656|---Ribonucleotide-reductase-of-class-Ib-(aerobic),-alpha-subunit-(EC-1.17.4.1)---[Bacillus-anthracis-str.-Ames-Ancestor-|-261594.21]	22.5333	22.9167	22.6341	22.6376	22.8992	22.4677	23.0913	23.1831	23.5907	22.6932	23.2819
fig|261594.21.peg.1658|GBAA1371|VBIBacAnt112616-1658|---Ribonucleotide-reductase-of-class-Ib-(aerobic),-alpha-subunit-(EC-1.17.4.1)---[Bacillus-anthracis-str.-Ames-Ancestor-|-261594.21]	25.0895	25.4258	25.2133	24.9461	25.0608	25.3398	25.0877	25.3904	25.687	24.2828	25.5778
fig|261594.21.peg.1659|GBAA1372|VBIBacAnt112616-1659|---Ribonucleotide-reductase-of-class-Ib-(aerobic),-beta-subunit-(EC-1.17.4.1)---[Bacillus-anthracis-str.-Ames-Ancestor-|-261594.21]	23.38	23.5541	22.5678	23.6873	22.8204	23.5546	23.5566	25.0039	25.3149	24.0599	24.8281
fig|261594.21.peg.1670|GBAA1383|VBIBacAnt112616-1670|---Conserved-domain-protein---[Bacillus-anthracis-str.-Ames-Ancestor-|-261594.21]	21.8463	20.888		22.5141		21.9305	21.5655	22.5375	22.4557	22.5506	22.0509
fig|261594.21.peg.1674|GBAA1387|VBIBacAnt112616-1674|---D-alanine--poly(phosphoribitol)-ligase-subunit-2-(EC-6.1.1.13)---[Bacillus-anthracis-str.-Ames-Ancestor-|-261594.21]										22.1148
fig|261594.21.peg.1676|GBAA1389|VBIBacAnt112616-1676|---D-alanine--poly(phosphoribitol)-ligase-subunit-1-(EC-6.1.1.13)---[Bacillus-anthracis-str.-Ames-Ancestor-|-261594.21]								22.9098	22.8062
fig|261594.21.peg.1689|GBAA1404|VBIBacAnt112616-1689|---Thioredoxin---[Bacillus-anthracis-str.-Ames-Ancestor-|-261594.21]	23.98	23.6442	24.0959	24.049	24.2361	23.9525	24.0755	23.9424	23.795	23.4994	23.9058
fig|261594.21.peg.1691|GBAA1406|VBIBacAnt112616-1691|---Transcriptional-regulator,-MarR-family---[Bacillus-anthracis-str.-Ames-Ancestor-|-261594.21]
fig|261594.21.peg.1701|GBAA1416|VBIBacAnt112616-1701|---Branched-chain-amino-acid-aminotransferase-(EC-2.6.1.42)---[Bacillus-anthracis-str.-Ames-Ancestor-|-261594.21]	21.2875	21.6187	21.586	21.8657	22.2435	21.6136		22.0518	21.5596		21.853
fig|261594.21.peg.1702|GBAA1417|VBIBacAnt112616-1702|---Acetolactate-synthase-large-subunit-(EC-2.2.1.6)---[Bacillus-anthracis-str.-Ames-Ancestor-|-261594.21]	23.9801	21.7355		22.4795	22.2314				22.2672		21.7935
fig|261594.21.peg.1704|GBAA1419|VBIBacAnt112616-1704|---Ketol-acid-reductoisomerase-(EC-1.1.1.86)---[Bacillus-anthracis-str.-Ames-Ancestor-|-261594.21]	22.9437	23.184	23.7058	25.1603	24.5276	22.2679	23.6444	21.1416	24.1479	26.1258	22.0671
fig|261594.21.peg.1706|GBAA1421|VBIBacAnt112616-1706|---3-isopropylmalate-dehydrogenase-(EC-1.1.1.85)---[Bacillus-anthracis-str.-Ames-Ancestor-|-261594.21]	22.3397	24.1828	23.7377	23.872	23.7269	22.7642	24.047	23.2399	23.0282	23.0903	23.506
fig|261594.21.peg.1710|GBAA1425|VBIBacAnt112616-1710|---ATP-phosphoribosyltransferase-(EC-2.4.2.17)---[Bacillus-anthracis-str.-Ames-Ancestor-|-261594.21]	20.5639	22.2921	21.6556	23.1273		20.3239	20.9921	21.7971	20.8786		22.5706
fig|261594.21.peg.1717|VBIBacAnt112616-1717|---Phosphoribosyl-ATP-pyrophosphatase-(EC-3.6.1.31)---[Bacillus-anthracis-str.-Ames-Ancestor-|-261594.21]											21.4646
fig|261594.21.peg.1720|GBAA1434|VBIBacAnt112616-1720|---Glyoxylate-reductase-(EC-1.1.1.79)-/-Glyoxylate-reductase-(EC-1.1.1.26)-/-Hydroxypyruvate-reductase-(EC-1.1.1.81)---[Bacillus-anthracis-str.-Ames-Ancestor-|-261594.21]	21.8939	22.891		22.9551		23.4319		23.1571	23.4142	23.3405	22.7139
fig|261594.21.peg.1724|GBAA1438|VBIBacAnt112616-1724|---Diaminopimelate-decarboxylase-(EC-4.1.1.20)---[Bacillus-anthracis-str.-Ames-Ancestor-|-261594.21]										22.3094
fig|261594.21.peg.1735|GBAA1449|VBIBacAnt112616-1735|---Peptidase,-M23/M37-family---[Bacillus-anthracis-str.-Ames-Ancestor-|-261594.21]										22.4013
fig|261594.21.peg.1736|GBAA1450|VBIBacAnt112616-1736|---Glutamate-aspartate-carrier-protein---[Bacillus-anthracis-str.-Ames-Ancestor-|-261594.21]				20.5689		20.4477			20.3746	22.2846
fig|261594.21.peg.1744|GBAA1458|VBIBacAnt112616-1744|---hypothetical-protein---[Bacillus-anthracis-str.-Ames-Ancestor-|-261594.21]	20.9373	22.0842	21.2186	22.2642		21.8672		23.1119	22.7916	20.791	21.8304
fig|261594.21.peg.1748|GBAA1463|VBIBacAnt112616-1748|---Ribosomal-protein-L5-domain-protein---[Bacillus-anthracis-str.-Ames-Ancestor-|-261594.21]											19.6002
fig|261594.21.peg.175|GBAA-pXO1-0191|VBIBacAnt112616-0175|---hypothetical-protein---[Bacillus-anthracis-str.-Ames-Ancestor-|-261594.21]						23.995		22.8979
fig|261594.21.peg.1757|GBAA1472|VBIBacAnt112616-1757|---Phosphate-transport-regulator-(distant-homolog-of-PhoU)---[Bacillus-anthracis-str.-Ames-Ancestor-|-261594.21]									19.8592
fig|261594.21.peg.1764|GBAA1480|VBIBacAnt112616-1764|---hypothetical-protein---[Bacillus-anthracis-str.-Ames-Ancestor-|-261594.21]						22.9974
fig|261594.21.peg.1767|GBAA1483|VBIBacAnt112616-1767|---Purine-nucleoside-phosphorylase-(EC-2.4.2.1)---[Bacillus-anthracis-str.-Ames-Ancestor-|-261594.21]	24.1595	23.8599	24.2001	24.4212	24.1092	23.9557	24.204	24.8153	24.5376	24.9877	24.1263
fig|261594.21.peg.1772|GBAA1488|VBIBacAnt112616-1772|---hypothetical-protein---[Bacillus-anthracis-str.-Ames-Ancestor-|-261594.21]
fig|261594.21.peg.1773|GBAA1489|VBIBacAnt112616-1773|---Superoxide-dismutase-[Fe]-(EC-1.15.1.1)-@-Exosporium-SOD---[Bacillus-anthracis-str.-Ames-Ancestor-|-261594.21]				22.3873	22.8359
fig|261594.21.peg.1781|GBAA1497|VBIBacAnt112616-1781|---DNA-binding-response-regulator-ResD---[Bacillus-anthracis-str.-Ames-Ancestor-|-261594.21]	22.2339	22.3861				22.0185	22.1482	22.4287	22.2578	22.6599	22.3239
fig|261594.21.peg.1787|GBAA1503|VBIBacAnt112616-1787|---Ferredoxin---[Bacillus-anthracis-str.-Ames-Ancestor-|-261594.21]											20.0858
fig|261594.21.peg.1796|GBAA1511|VBIBacAnt112616-1796|---NAD-specific-glutamate-dehydrogenase-(EC-1.4.1.2)---[Bacillus-anthracis-str.-Ames-Ancestor-|-261594.21]	22.7598	24.2449	23.8235	22.47	24	22.6759	23.3454	26.9739	24.4934	25.3411	24.9514
fig|261594.21.peg.1797|GBAA1512|VBIBacAnt112616-1797|---hypothetical-protein---[Bacillus-anthracis-str.-Ames-Ancestor-|-261594.21]											20.9142
fig|261594.21.peg.1801|GBAA1516|VBIBacAnt112616-1801|---L-asparaginase-(EC-3.5.1.1)---[Bacillus-anthracis-str.-Ames-Ancestor-|-261594.21]										19.2706
fig|261594.21.peg.1803|GBAA1519|VBIBacAnt112616-1803|---SSU-ribosomal-protein-S1p---[Bacillus-anthracis-str.-Ames-Ancestor-|-261594.21]	26.9174	26.8135	26.7044	26.0008	26.4589	26.8676	26.0986	27.0697	26.7724	26.8442	27.5385
fig|261594.21.peg.1809|GBAA1525|VBIBacAnt112616-1809|---GTP-binding-protein-EngA---[Bacillus-anthracis-str.-Ames-Ancestor-|-261594.21]
fig|261594.21.peg.1810|GBAA1526|VBIBacAnt112616-1810|---Glycerol-3-phosphate-dehydrogenase-[NAD(P)+]-(EC-1.1.1.94)---[Bacillus-anthracis-str.-Ames-Ancestor-|-261594.21]	24.6338	24.3461	24.2458	24.6426	24.5985	23.4323	24.2276	22.8521	22.7471	22.8824	23.4553
fig|261594.21.peg.1813|GBAA1529|VBIBacAnt112616-1813|---ABC-transporter-periplasmic-binding-protein-yphF---[Bacillus-anthracis-str.-Ames-Ancestor-|-261594.21]											23.0715
fig|261594.21.peg.1814|GBAA1530|VBIBacAnt112616-1814|---Stage-IV-sporulation-protein-A---[Bacillus-anthracis-str.-Ames-Ancestor-|-261594.21]				24.9425	27.5073		22.9585		24.2389	22.1523
fig|261594.21.peg.1815|GBAA1531|VBIBacAnt112616-1815|---DNA-binding-protein-HBsu---[Bacillus-anthracis-str.-Ames-Ancestor-|-261594.21]	27.1261	26.6382	27.0028	27.7606	27.3228	26.8589	27.3752	25.9478	26.0851	26.4915	25.8421
fig|261594.21.peg.1816|GBAA1532|VBIBacAnt112616-1816|---GTP-cyclohydrolase-I-(EC-3.5.4.16)-type-1---[Bacillus-anthracis-str.-Ames-Ancestor-|-261594.21]	24.0007	23.6187	23.5102	23.708	23.8393	23.3269	24.1005	23.8228	23.6939	23.328	23.3409
fig|261594.21.peg.182|GBAA-pXO1-0197|VBIBacAnt112616-0182|---Metal-binding-protein-ZinT---[Bacillus-anthracis-str.-Ames-Ancestor-|-261594.21]											21.4095
fig|261594.21.peg.1820|GBAA1536|VBIBacAnt112616-1820|---Nucleoside-diphosphate-kinase-(EC-2.7.4.6)---[Bacillus-anthracis-str.-Ames-Ancestor-|-261594.21]	25.2836	25.167	25.1278	24.7487	24.5127	24.6237	25.3524	24.5347	25.1384	23.6061	24.864
fig|261594.21.peg.1821|GBAA1537|VBIBacAnt112616-1821|---Chorismate-synthase-(EC-4.2.3.5)---[Bacillus-anthracis-str.-Ames-Ancestor-|-261594.21]								21.1542		21.4139
fig|261594.21.peg.1823|GBAA1539|VBIBacAnt112616-1823|---Biosynthetic-Aromatic-amino-acid-aminotransferase-beta-(EC-2.6.1.57)-@-Histidinol-phosphate-aminotransferase-(EC-2.6.1.9)---[Bacillus-anthracis-str.-Ames-Ancestor-|-261594.21]	24.2814	24.7721	24.1397	24.2484	24.4358	24.1711	24.0667	24.9459	23.4807	23.1548	24.4962
fig|261594.21.peg.1825|GBAA1542|VBIBacAnt112616-1825|---FIG003190:-hypothetical-protein-co-occurring-with-TPR-domain-protein---[Bacillus-anthracis-str.-Ames-Ancestor-|-261594.21]						22.4923
fig|261594.21.peg.1826|GBAA1543|VBIBacAnt112616-1826|---FIG013069:-hypothetical-protein-co-occurring-with-TPR-domain-protein---[Bacillus-anthracis-str.-Ames-Ancestor-|-261594.21]	22.1205	21.6917				22.3063	22.3774	22.2799	22.3815		22.9538
fig|261594.21.peg.1827|GBAA1544|VBIBacAnt112616-1827|---Menaquinone-cytochrome-C-reductase-iron-sulfur-subunit---[Bacillus-anthracis-str.-Ames-Ancestor-|-261594.21]	23.9753	23.7043	23.9026	23.8766	23.9751	23.989	24.1648		24.4105	24.2219	23.6949
fig|261594.21.peg.1828|GBAA1545|VBIBacAnt112616-1828|---Menaquinone-cytochrome-c-reductase,-cytochrome-B-subunit---[Bacillus-anthracis-str.-Ames-Ancestor-|-261594.21]											21.5363
fig|261594.21.peg.1837|GBAA1555|VBIBacAnt112616-1837|---4-hydroxy-tetrahydrodipicolinate-reductase-(EC-1.17.1.8)---[Bacillus-anthracis-str.-Ames-Ancestor-|-261594.21]	22.0105	22.3271	22.3219	23.0007		22.2335	22.1844	22.4888	23.1043	23.6188	22.8772
fig|261594.21.peg.1838|GBAA1556|VBIBacAnt112616-1838|---Methylglyoxal-synthase-(EC-4.2.3.3)---[Bacillus-anthracis-str.-Ames-Ancestor-|-261594.21]										21.3033
fig|261594.21.peg.1844|GBAA1562|VBIBacAnt112616-1844|---3-methyl-2-oxobutanoate-hydroxymethyltransferase-(EC-2.1.2.11)---[Bacillus-anthracis-str.-Ames-Ancestor-|-261594.21]
fig|261594.21.peg.1845|GBAA1563|VBIBacAnt112616-1845|---Pantoate--beta-alanine-ligase-(EC-6.3.2.1)---[Bacillus-anthracis-str.-Ames-Ancestor-|-261594.21]		21.9884		21.6592					22.5092	22.1358
fig|261594.21.peg.1850|GBAA1568|VBIBacAnt112616-1850|---Biosynthetic-Aromatic-amino-acid-aminotransferase-alpha-(EC-2.6.1.57)-@-Aspartate-aminotransferase-(EC-2.6.1.1)---[Bacillus-anthracis-str.-Ames-Ancestor-|-261594.21]	23.0879	23.4988	23.7318	22.9725	23.0896	23.2073	23.9042	23.5607	23.8177	24.2976	23.2339
fig|261594.21.peg.1865|GBAA1584|VBIBacAnt112616-1865|---23S-rRNA-(guanine(2445)-N(2))-methyltransferase-(EC-2.1.1.173)---[Bacillus-anthracis-str.-Ames-Ancestor-|-261594.21]		23.6701			22.4133			20.8488			22.2846
fig|261594.21.peg.1868|GBAA1587|VBIBacAnt112616-1868|---Thermostable-carboxypeptidase-1-(EC-3.4.17.19)---[Bacillus-anthracis-str.-Ames-Ancestor-|-261594.21]	23.5001	23.526	23.1347	23.4598	23.3131	23.1681	23.3695	24.0428	23.3053	22.4632	23.5038
fig|261594.21.peg.1872|GBAA1591|VBIBacAnt112616-1872|---Xanthine-phosphoribosyltransferase-(EC-2.4.2.22)---[Bacillus-anthracis-str.-Ames-Ancestor-|-261594.21]		22.231		22.2277		22.6534		20.9084	22.5286	23.0832	20.5127
fig|261594.21.peg.1876|GBAA1595|VBIBacAnt112616-1876|---Uncharacterized-protein-Bsub-YpbR---[Bacillus-anthracis-str.-Ames-Ancestor-|-261594.21]	23.6305
fig|261594.21.peg.1880|GBAA1599|VBIBacAnt112616-1880|---Thiosulfate-sulfurtransferase,-rhodanese-(EC-2.8.1.1)---[Bacillus-anthracis-str.-Ames-Ancestor-|-261594.21]		21.6516		22.2581		21.5797			22.1714	22.3665
fig|261594.21.peg.1886|GBAA1606|VBIBacAnt112616-1886|---Probable-5-3-exonuclease-Bsu-YpcP---[Bacillus-anthracis-str.-Ames-Ancestor-|-261594.21]											20.9239
fig|261594.21.peg.190|GBAA-pXO1-0205|VBIBacAnt112616-0190|---Response-regulator---[Bacillus-anthracis-str.-Ames-Ancestor-|-261594.21]	24.8824	25.6156	25.325	25.0849	24.9832	25.3721	25.7037	25.9938	23.8748	23.6229	25.0338
fig|261594.21.peg.1910|GBAA1629|VBIBacAnt112616-1910|---Cold-shock-protein-CspB---[Bacillus-anthracis-str.-Ames-Ancestor-|-261594.21]	23.5247	22.1926	23.0597	24.58	22.9662	22.6018	24.8216	22.0478	23.1869	23.4656	21.8178
fig|261594.21.peg.1913|GBAA1632|VBIBacAnt112616-1913|---hypothetical-protein---[Bacillus-anthracis-str.-Ames-Ancestor-|-261594.21]											17.815
fig|261594.21.peg.1917|GBAA1636|VBIBacAnt112616-1917|---Probable-aminotransferase-YhxA-(B.-subtilis)---[Bacillus-anthracis-str.-Ames-Ancestor-|-261594.21]	27.1978	27.1187	27.0767	26.8694	27.5148	25.9783	27.1905	25.6313	23.699	26.1476	26.0884
fig|261594.21.peg.1940|GBAA1660|VBIBacAnt112616-1940|---Chemotaxis-regulator---transmits-chemoreceptor-signals-to-flagelllar-motor-components-CheY---[Bacillus-anthracis-str.-Ames-Ancestor-|-261594.21]	22.1118	22.3117	22.0945			22.6567	22.9749	22.6686	23.0654	22.9075	22.2116
fig|261594.21.peg.1961|GBAA1679|VBIBacAnt112616-1961|---Flagellar-motor-switch-protein-FliG---[Bacillus-anthracis-str.-Ames-Ancestor-|-261594.21]											21.7163
fig|261594.21.peg.2032|GBAA1746|VBIBacAnt112616-2032|---hypothetical-protein---[Bacillus-anthracis-str.-Ames-Ancestor-|-261594.21]	22.053	22.0672	21.1611	23.5178		21.9724	22.1074	24.6669	24.9002	25.3029	24.0109
fig|261594.21.peg.2033|GBAA1747|VBIBacAnt112616-2033|---Hydrolase,-alpha/beta-fold-family---[Bacillus-anthracis-str.-Ames-Ancestor-|-261594.21]	21.947	21.9583	21.7227	21.8319	21.8405	21.5856		21.0463	21.6846		21.7906
fig|261594.21.peg.2038|GBAA1751|VBIBacAnt112616-2038|---Asparagine-synthetase-[glutamine-hydrolyzing]-(EC-6.3.5.4)-YisO---[Bacillus-anthracis-str.-Ames-Ancestor-|-261594.21]	21.2721	22.6086	22.4947	22.0183	22.1947	21.9919	21.4974	25.7796	22.7836		23.2987
fig|261594.21.peg.2052|GBAA1767|VBIBacAnt112616-2052|---Fumarate-hydratase-class-II-(EC-4.2.1.2)---[Bacillus-anthracis-str.-Ames-Ancestor-|-261594.21]	24.2227	24.3492	24.1918	24.3592	24.4175	24.3882	23.6926	24.8367	25.3071	24.6042	24.7081
fig|261594.21.peg.2069|GBAA1785|VBIBacAnt112616-2069|---putative-membrane-protein---[Bacillus-anthracis-str.-Ames-Ancestor-|-261594.21]									22.7839		25.4267
fig|261594.21.peg.2090|GBAA1808|VBIBacAnt112616-2090|---Aspartate--ammonia-ligase-(EC-6.3.1.1)---[Bacillus-anthracis-str.-Ames-Ancestor-|-261594.21]	23.184	23.7187	23.5626	23.2109	23.1043	23.7451	23.4016	24.7078	24.2337	23.3241	23.4333
fig|261594.21.peg.21|GBAA-pXO1-0022|VBIBacAnt112616-0021|---hypothetical-protein---[Bacillus-anthracis-str.-Ames-Ancestor-|-261594.21]	23.9746			24.0041	22.0936		21.6098		24.0304	24.7951
fig|261594.21.peg.2101|GBAA1818|VBIBacAnt112616-2101|---N-acetylmuramoyl-L-alanine-amidase,-family-4---[Bacillus-anthracis-str.-Ames-Ancestor-|-261594.21]	22.391		23.1386	22.584	20.7644	22.4029		22.1399	22.2855	22.2195
fig|261594.21.peg.2115|GBAA1831|VBIBacAnt112616-2115|---Cysteine-synthase-(EC-2.5.1.47)---[Bacillus-anthracis-str.-Ames-Ancestor-|-261594.21]		20.6144	21.0585	20.9913	21.0442	21.3954	21.4401	20.8806	20.7217
fig|261594.21.peg.2117|GBAA1833|VBIBacAnt112616-2117|---hypothetical-protein---[Bacillus-anthracis-str.-Ames-Ancestor-|-261594.21]
fig|261594.21.peg.2132|GBAA1849|VBIBacAnt112616-2132|---Branched-chain-amino-acid-aminotransferase-(EC-2.6.1.42)---[Bacillus-anthracis-str.-Ames-Ancestor-|-261594.21]		24.917	22.4569	24.1588		24.6797		22.6528	24.9957		23.4152
fig|261594.21.peg.2135|GBAA1852|VBIBacAnt112616-2135|---Ketol-acid-reductoisomerase-(EC-1.1.1.86)---[Bacillus-anthracis-str.-Ames-Ancestor-|-261594.21]		25.4038		24.1608		24.1618		22.0962	24.4551
fig|261594.21.peg.2137|GBAA1854|VBIBacAnt112616-2137|---Threonine-dehydratase-biosynthetic-(EC-4.3.1.19)---[Bacillus-anthracis-str.-Ames-Ancestor-|-261594.21]						24.0284	24.4248		23.82
fig|261594.21.peg.2142|GBAA1859|VBIBacAnt112616-2142|---hypothetical-protein---[Bacillus-anthracis-str.-Ames-Ancestor-|-261594.21]	22.3708	22.0477		22.3041		22.4939		23.4624	22.5796	21.7869	22.4644
fig|261594.21.peg.2148|GBAA1865|VBIBacAnt112616-2148|---Chlorohydrolase/deaminase-family-protein---[Bacillus-anthracis-str.-Ames-Ancestor-|-261594.21]	19.9729	20.6217	20.0571	19.9072		20.4878			20.9753	20.3255	20.396
fig|261594.21.peg.2159|GBAA1876|VBIBacAnt112616-2159|---GNAT-family-acetyltransferase-Bsu1853-(YoaA)---[Bacillus-anthracis-str.-Ames-Ancestor-|-261594.21]								20.656
fig|261594.21.peg.2165|GBAA1880|VBIBacAnt112616-2165|---Manganese-transport-protein-MntH---[Bacillus-anthracis-str.-Ames-Ancestor-|-261594.21]									23.416	23.106
fig|261594.21.peg.2168|GBAA1884|VBIBacAnt112616-2168|---2-dehydropantoate-2-reductase-(EC-1.1.1.169)---[Bacillus-anthracis-str.-Ames-Ancestor-|-261594.21]	22.7585	22.9586		22.3984	22.463	22.9141		21.9309	22.6059	22.7669	22.2205
fig|261594.21.peg.2177|GBAA1892|VBIBacAnt112616-2177|---Deoxyribose-phosphate-aldolase-(EC-4.1.2.4)---[Bacillus-anthracis-str.-Ames-Ancestor-|-261594.21]								23.6483	21.2471
fig|261594.21.peg.2179|GBAA1894|VBIBacAnt112616-2179|---Pyrimidine-nucleoside-phosphorylase-(EC-2.4.2.2)---[Bacillus-anthracis-str.-Ames-Ancestor-|-261594.21]	23.471	22.9213	22.8938	22.7935	22.3464	22.487	24.2105	27.0892	22.5509		23.0745
fig|261594.21.peg.2180|GBAA1895|VBIBacAnt112616-2180|---Cytidine-deaminase-(EC-3.5.4.5)---[Bacillus-anthracis-str.-Ames-Ancestor-|-261594.21]					19.7034			22.0886
fig|261594.21.peg.2186|GBAA1901|VBIBacAnt112616-2186|---Xaa-Pro-aminopeptidase-(EC-3.4.11.9)---[Bacillus-anthracis-str.-Ames-Ancestor-|-261594.21]	23.4268	23.7867	23.4215	23.4185	23.7138	23.7666	23.4213	25.0533	23.9272	23.9236	24.5095
fig|261594.21.peg.2193|GBAA1908|VBIBacAnt112616-2193|---FMN-dependent-NADH-azoreductase-(EC-1.7.1.6)---[Bacillus-anthracis-str.-Ames-Ancestor-|-261594.21]		23.8381		23.2848		22.9822		22.8259	23.0683	23.7503	22.2796
fig|261594.21.peg.2212|GBAA1926|VBIBacAnt112616-2212|---S-layer-protein,-putative---[Bacillus-anthracis-str.-Ames-Ancestor-|-261594.21]							18.614		19.398
fig|261594.21.peg.2227|GBAA1942|VBIBacAnt112616-2227|---Bacterial-luciferase-family-protein---[Bacillus-anthracis-str.-Ames-Ancestor-|-261594.21]		22.7099	22.5946	22.8704	23.0959		22.3089				22.6099
fig|261594.21.peg.2236|GBAA1951|VBIBacAnt112616-2236|---Nitroreductase-family-protein---[Bacillus-anthracis-str.-Ames-Ancestor-|-261594.21]	25.9972	25.8069	25.6621	24.7838	25.598	26.2018	25.5377	26.7135	26.5532	25.4982	26.7691
fig|261594.21.peg.2237|GBAA1952|VBIBacAnt112616-2237|---NLP/P60-family-protein---[Bacillus-anthracis-str.-Ames-Ancestor-|-261594.21]	24.776	24.6293	25.0454	26.5555	25.7704	23.8532	25.8629	21.8684	24.9561	26.61	23.3833
fig|261594.21.peg.2244|GBAA1958|VBIBacAnt112616-2244|---3-oxoacyl-[acyl-carrier-protein]-reductase-(EC-1.1.1.100)---[Bacillus-anthracis-str.-Ames-Ancestor-|-261594.21]	23.1373	23.1109	23.0652	24.1979	23.3375	23.547	23.3614	23.178	24.2802	24.8756	24.0024
fig|261594.21.peg.2253|GBAA1968|VBIBacAnt112616-2253|---Homoserine-dehydrogenase-(EC-1.1.1.3)---[Bacillus-anthracis-str.-Ames-Ancestor-|-261594.21]	22.0718	22.0366	21.2621	21.709	21.4928			22.9698			22.6208
fig|261594.21.peg.2254|GBAA1969|VBIBacAnt112616-2254|---Threonine-synthase-(EC-4.2.3.1)---[Bacillus-anthracis-str.-Ames-Ancestor-|-261594.21]	23.754	23.8997	24.164	24.1085	24.2043	22.7576	24.2486	24.2587	23.2116	23.6637	23.308
fig|261594.21.peg.2255|GBAA1970|VBIBacAnt112616-2255|---Homoserine-kinase-(EC-2.7.1.39)---[Bacillus-anthracis-str.-Ames-Ancestor-|-261594.21]
fig|261594.21.peg.2262|GBAA1977|VBIBacAnt112616-2262|---Polysaccharide-deacetylase-(EC-3.5.1.41)---[Bacillus-anthracis-str.-Ames-Ancestor-|-261594.21]										19.2417
fig|261594.21.peg.2267|GBAA1982|VBIBacAnt112616-2267|---Anthrachelin-biosynthesis-protein-AsbB-@-Siderophore-synthetase-superfamily,-group-C-@-Siderophore-synthetase-component,-ligase---[Bacillus-anthracis-str.-Ames-Ancestor-|-261594.21]								22.7795
fig|261594.21.peg.2268|GBAA1983|VBIBacAnt112616-2268|---Long-chain-fatty-acid--CoA-ligase-associated-with-anthrachelin-biosynthesis-@-Long-chain-fatty-acid--CoA-ligase-of-siderophore-biosynthesis---[Bacillus-anthracis-str.-Ames-Ancestor-|-261594.21]				20.9112					21.4241	22.4505
fig|261594.21.peg.2270|GBAA1985|VBIBacAnt112616-2270|---Hypothetical-protein-GBAA1985-associated-with-anthrachelin-biosynthesis,-unique---[Bacillus-anthracis-str.-Ames-Ancestor-|-261594.21]											20.7939
fig|261594.21.peg.2272|GBAA1987|VBIBacAnt112616-2272|---Small-acid-soluble-spore-protein,-alpha/beta-family,-SASP-1---[Bacillus-anthracis-str.-Ames-Ancestor-|-261594.21]				25.804
fig|261594.21.peg.2285|GBAA1998|VBIBacAnt112616-2285|---NAD-synthetase-(EC-6.3.1.5)---[Bacillus-anthracis-str.-Ames-Ancestor-|-261594.21]	22.6411	23.1869	23.2738	22.5573	22.9425	23.0284		23.3484	22.5486	23.3425	22.7362
fig|261594.21.peg.2289|GBAA2000|VBIBacAnt112616-2289|---Transcription-state-regulatory-protein-abrB---[Bacillus-anthracis-str.-Ames-Ancestor-|-261594.21]	21.9342	21.9869	22.3787	22.4006	22.2152	22.4381		21.1481	21.0971		21.3992
fig|261594.21.peg.2290|GBAA2001|VBIBacAnt112616-2290|---Intracellular-serine-protease---[Bacillus-anthracis-str.-Ames-Ancestor-|-261594.21]	27.7439	27.7745	27.561	28.3098	28.2887	27.318	27.6704	25.561	25.6163	27.7977	24.6801
fig|261594.21.peg.2300|GBAA2011|VBIBacAnt112616-2300|---hypothetical-protein---[Bacillus-anthracis-str.-Ames-Ancestor-|-261594.21]
fig|261594.21.peg.2302|GBAA2013|VBIBacAnt112616-2302|---Non-specific-DNA-binding-protein-Dps-/-Iron-binding-ferritin-like-antioxidant-protein-/-Ferroxidase-(EC-1.16.3.1)---[Bacillus-anthracis-str.-Ames-Ancestor-|-261594.21]	23.3389	24.1297	23.6762	23.6655	24.0366	23.4476	23.6923	24.9453	24.574	23.5989	24.3822
fig|261594.21.peg.2305|GBAA2016|VBIBacAnt112616-2305|---Bacterial-luciferase-family-protein---[Bacillus-anthracis-str.-Ames-Ancestor-|-261594.21]											20.778
fig|261594.21.peg.2308|GBAA2019|VBIBacAnt112616-2308|---Acetyltransferase,-GNAT-family---[Bacillus-anthracis-str.-Ames-Ancestor-|-261594.21]						22.2445					20.6667
fig|261594.21.peg.2310|GBAA2021|VBIBacAnt112616-2310|---Putative-metal-chaperone,-involved-in-Zn-homeostasis,-GTPase-of-COG0523-family---[Bacillus-anthracis-str.-Ames-Ancestor-|-261594.21]										19.7559
fig|261594.21.peg.2324|GBAA2038|VBIBacAnt112616-2324|---NADH:flavin-oxidoreductase-/-NADH-oxidase-family-protein---[Bacillus-anthracis-str.-Ames-Ancestor-|-261594.21]	22.4932	22.4397	22.48	22.5363	22.3496	22.7872	22.7467	22.7077	22.4656	22.4825	22.5057
fig|261594.21.peg.2327|GBAA2041|VBIBacAnt112616-2327|---ABC-transporter,-substrate-binding-protein---[Bacillus-anthracis-str.-Ames-Ancestor-|-261594.21]	24.6629	25.3532	25.5643	26.7179	27.0954	24.8626	25.3351	23.3588	23.9615	23.7333	24.3874
fig|261594.21.peg.2348|GBAA2061|VBIBacAnt112616-2348|---CBS-domain-protein---[Bacillus-anthracis-str.-Ames-Ancestor-|-261594.21]		21.8095				21.6134		23.9953	21.4885	21.6093	21.7374
fig|261594.21.peg.2357|GBAA2071|VBIBacAnt112616-2357|---MutT/Nudix-family-protein---[Bacillus-anthracis-str.-Ames-Ancestor-|-261594.21]	23.1849	23.1202	22.3931	22.8438		22.6756	22.5442	21.4414	21.8049	22.8345	22.6886
fig|261594.21.peg.2361|GBAA2075|VBIBacAnt112616-2361|---Putative-stomatin/prohibitin-family-membrane-protease-subunit-YbbK---[Bacillus-anthracis-str.-Ames-Ancestor-|-261594.21]	22.3151	22.414	22.1481	23.3071	23.5133	22.1938	22.3851		22.9344	22.0351	22.1073
fig|261594.21.peg.2369|GBAA2083|VBIBacAnt112616-2369|---glycosyltransferase,-MGT-family---[Bacillus-anthracis-str.-Ames-Ancestor-|-261594.21]	20.7362	21.9151		22.0743	21.5636			22.1285	21.106		21.7876
fig|261594.21.peg.2394|GBAA2107|VBIBacAnt112616-2394|---Formate--tetrahydrofolate-ligase-(EC-6.3.4.3)---[Bacillus-anthracis-str.-Ames-Ancestor-|-261594.21]	21.3512	22.0414	21.7929	24.2811	20.9845	22.6907	20.9827	27.1243	26.6442	24.5346	24.8132
fig|261594.21.peg.2396|GBAA2109|VBIBacAnt112616-2396|---ATP-dependent-RNA-helicase-YfmL---[Bacillus-anthracis-str.-Ames-Ancestor-|-261594.21]				22.2008
fig|261594.21.peg.2398|GBAA2111|VBIBacAnt112616-2398|---Glyoxalase-family-protein---[Bacillus-anthracis-str.-Ames-Ancestor-|-261594.21]	21.5602	22.1891	21.8558	23.0552	22.5644	21.9446	21.9844	21.5542	22.558	22.2852
fig|261594.21.peg.2404|GBAA2117|VBIBacAnt112616-2404|---Metallo-beta-lactamase-family-protein---[Bacillus-anthracis-str.-Ames-Ancestor-|-261594.21]	21.8312	21.5371	21.5089	21.5708	21.6901	22.3617	22.2549	22.3591	21.1764	20.2188	21.7986
fig|261594.21.peg.2406|GBAA2119|VBIBacAnt112616-2406|---Glutathione-peroxidase-family-protein---[Bacillus-anthracis-str.-Ames-Ancestor-|-261594.21]							22.7716				22.122
fig|261594.21.peg.2413|GBAA2126|VBIBacAnt112616-2413|---Respiratory-nitrate-reductase-beta-chain-(EC-1.7.99.4)---[Bacillus-anthracis-str.-Ames-Ancestor-|-261594.21]											19.6081
fig|261594.21.peg.2439|GBAA2153|VBIBacAnt112616-2439|---Lipase---[Bacillus-anthracis-str.-Ames-Ancestor-|-261594.21]	25.1574	24.6143		24.9497	22.9533		24.0415		24.0779	25.4702
fig|261594.21.peg.2440|GBAA2154|VBIBacAnt112616-2440|---SpoVS-related-protein,-type-1---[Bacillus-anthracis-str.-Ames-Ancestor-|-261594.21]
fig|261594.21.peg.2454|GBAA2171|VBIBacAnt112616-2454|---PBS-lyase-HEAT-like-repeat-domain-protein---[Bacillus-anthracis-str.-Ames-Ancestor-|-261594.21]	22.1643			22.6443					21.4316		21.9924
fig|261594.21.peg.2456|GBAA2173|VBIBacAnt112616-2456|---hypothetical-protein---[Bacillus-anthracis-str.-Ames-Ancestor-|-261594.21]	22.075	22.0231	21.8614	22.5486	22.535	22.5199	22.0312	22.3422	22.3968		22.2017
fig|261594.21.peg.2458|GBAA2175|VBIBacAnt112616-2458|---Arginyl-tRNA-synthetase-(EC-6.1.1.19)---[Bacillus-anthracis-str.-Ames-Ancestor-|-261594.21]	21.8961	21.9798	21.7293	22.5079	22.8544	22.5533		21.5871	21.6733	22.365
fig|261594.21.peg.2464|GBAA2181|VBIBacAnt112616-2464|---Isoleucyl-tRNA-synthetase-(EC-6.1.1.5)---[Bacillus-anthracis-str.-Ames-Ancestor-|-261594.21]	22.3402	22.1235	21.3949	22.2356		22.2346		21.9106	21.9603		22.3008
fig|261594.21.peg.2465|GBAA2183|VBIBacAnt112616-2465|---neutral-metalloprotease,-putative---[Bacillus-anthracis-str.-Ames-Ancestor-|-261594.21]	23.2848			23.7903					23.244	25.0101
fig|261594.21.peg.2469|GBAA2187|VBIBacAnt112616-2469|---Putative-ESAT-secreted-protein,-BA2187-homolog---[Bacillus-anthracis-str.-Ames-Ancestor-|-261594.21]	20.7714	21.0842						21.507	21.1102		21.2139
fig|261594.21.peg.2473|GBAA2191|VBIBacAnt112616-2473|---6-kDa-early-secretory-antigenic-target-ESAT-6-(EsxA)---[Bacillus-anthracis-str.-Ames-Ancestor-|-261594.21]	26.0569	26.1484	26.6313	26.7765	26.56	26.6266	26.7035	23.6553	24.9229	25.3011	25.3099
fig|261594.21.peg.2481|GBAA2199|VBIBacAnt112616-2481|---hypothetical-protein---[Bacillus-anthracis-str.-Ames-Ancestor-|-261594.21]											22.3112
fig|261594.21.peg.2507|GBAA2225|VBIBacAnt112616-2507|---Acetyltransferase,-GNAT-family---[Bacillus-anthracis-str.-Ames-Ancestor-|-261594.21]	21.3862	21.8521		22.603		22.2096		22.34	22.8877	22.0696	22.3829
fig|261594.21.peg.2510|GBAA2227|VBIBacAnt112616-2510|---Acetyltransferase,-GNAT-family---[Bacillus-anthracis-str.-Ames-Ancestor-|-261594.21]									19.6188
fig|261594.21.peg.2519|GBAA2235|VBIBacAnt112616-2519|---Beta-lactamase-(EC-3.5.2.6)---[Bacillus-anthracis-str.-Ames-Ancestor-|-261594.21]	22.3213	23.0384	23.2254	23.5634	23.6143	21.9978	22.9966	22.7529	21.9572	23.4571	22.8899
fig|261594.21.peg.2520|GBAA2236|VBIBacAnt112616-2520|---Thymidylate-synthase-(EC-2.1.1.45)---[Bacillus-anthracis-str.-Ames-Ancestor-|-261594.21]									19.7735
fig|261594.21.peg.2522|GBAA2238|VBIBacAnt112616-2522|---Penicillin-binding-protein-3---[Bacillus-anthracis-str.-Ames-Ancestor-|-261594.21]	21.2974	22.1864	22.8582	22.6258	22.6124	21.1874	23.0793		21.8976		21.7192
fig|261594.21.peg.2523|GBAA2239|VBIBacAnt112616-2523|---FMN-dependent-NADH-azoreductase-(EC-1.7.1.6)---[Bacillus-anthracis-str.-Ames-Ancestor-|-261594.21]	24.1261	24.7317	23.7852	24.5471	23.9604	24.317	23.1962	26.5606	26.9513	26.2943	25.5349
fig|261594.21.peg.2533|GBAA2250|VBIBacAnt112616-2533|---Heat-shock-protein,-Hsp20-family---[Bacillus-anthracis-str.-Ames-Ancestor-|-261594.21]					21.6601
fig|261594.21.peg.2534|GBAA2251|VBIBacAnt112616-2534|---Asparagine-synthetase-[glutamine-hydrolyzing]-(EC-6.3.5.4)-AsnB---[Bacillus-anthracis-str.-Ames-Ancestor-|-261594.21]									23.844	24.0132
fig|261594.21.peg.2545|GBAA2262|VBIBacAnt112616-2545|---Heat-shock-protein,-Hsp20-family---[Bacillus-anthracis-str.-Ames-Ancestor-|-261594.21]		18.5808	18.7542	25.4253		18.2252	18.7733				27.5175
fig|261594.21.peg.2551|GBAA2267|VBIBacAnt112616-2551|---Alcohol-dehydrogenase-(EC-1.1.1.1)---[Bacillus-anthracis-str.-Ames-Ancestor-|-261594.21]	21.6575	22.893	22.6353	22.6302	22.7922		22.097	22.1294			23.7753
fig|261594.21.peg.2562|GBAA2276|VBIBacAnt112616-2562|---Azoreductase-(EC-1.7.1.6)---[Bacillus-anthracis-str.-Ames-Ancestor-|-261594.21]	23.0194	22.7505	23.2739	23.4311				22.5367
fig|261594.21.peg.2568|GBAA2282|VBIBacAnt112616-2568|---LemA-domain-protein---[Bacillus-anthracis-str.-Ames-Ancestor-|-261594.21]	22.4743	21.8526	21.7516		23.0476	21.9436	21.9407		23.1857
fig|261594.21.peg.2574|GBAA2289|VBIBacAnt112616-2574|---aldehyde-dehydrogenase-family-protein---[Bacillus-anthracis-str.-Ames-Ancestor-|-261594.21]	22.0106	22.269	22.65	22.9417	22.9609	22.8417	22.218	22.9255	23.0392	22.266	22.8336
fig|261594.21.peg.2579|GBAA2294|VBIBacAnt112616-2579|---Aminotransferase,-class-III---[Bacillus-anthracis-str.-Ames-Ancestor-|-261594.21]				21.6677		21.6856
fig|261594.21.peg.2580|GBAA2295|VBIBacAnt112616-2580|---Acetyl-CoA:acetoacetyl-CoA-transferase,-alpha-subunit-(EC-2.8.3.8)---[Bacillus-anthracis-str.-Ames-Ancestor-|-261594.21]	23.9861	23.5904	24.086	23.9664	24.2955	23.2072	23.4719		22.2761	22.6023	23.2908
fig|261594.21.peg.2582|GBAA2297|VBIBacAnt112616-2582|---Acetylornithine-deacetylase-(EC-3.5.1.16)---[Bacillus-anthracis-str.-Ames-Ancestor-|-261594.21]	24.8732	24.436	24.3697	24.3007	24.4884	24.172	24.6096	22.1927	22.8135	23.7757	24.0124
fig|261594.21.peg.2583|GBAA2298|VBIBacAnt112616-2583|---Beta-lysine-acetyltransferase-(EC-2.3.1.-)---[Bacillus-anthracis-str.-Ames-Ancestor-|-261594.21]	21.9456	22.1262	22.1125	22.3421	22.2078	21.8811	22.6686	21.2018	22.3886		22.0256
fig|261594.21.peg.2585|GBAA2300|VBIBacAnt112616-2585|---Lysine-2,3-aminomutase-(EC-5.4.3.2)---[Bacillus-anthracis-str.-Ames-Ancestor-|-261594.21]	24.8523	26.6785	26.9716	26.9784	27.1064	24.9165	26.1918	21.4036	23.7154	26.5417	26.3247
fig|261594.21.peg.2586|GBAA2301|VBIBacAnt112616-2586|---hypothetical-protein---[Bacillus-anthracis-str.-Ames-Ancestor-|-261594.21]	23.7205	22.2122	22.3912	23.157	22.7904		22.1176		22.5792	23.2394	21.9142
fig|261594.21.peg.2598|GBAA2313|VBIBacAnt112616-2598|---hypothetical-protein---[Bacillus-anthracis-str.-Ames-Ancestor-|-261594.21]									22.0917
fig|261594.21.peg.2627|GBAA2345|VBIBacAnt112616-2627|---Multimodular-transpeptidase-transglycosylase-(EC-2.4.1.129)-(EC-3.4.-.-)---[Bacillus-anthracis-str.-Ames-Ancestor-|-261594.21]	20.9336	21.2008		20.7673		21.951		20.8843	23.3577	21.8923
fig|261594.21.peg.2630|GBAA2348|VBIBacAnt112616-2630|---2-methylcitrate-synthase-(EC-2.3.3.5)---[Bacillus-anthracis-str.-Ames-Ancestor-|-261594.21]	25.8483	25.5997	25.6762	25.1506	25.4316	26.1771	25.4785	26.2943	25.4654	23.7804	25.9005
fig|261594.21.peg.2631|GBAA2349|VBIBacAnt112616-2631|---2-methylcitrate-dehydratase-(EC-4.2.1.79)---[Bacillus-anthracis-str.-Ames-Ancestor-|-261594.21]	26.3453	26.1148	25.7178	25.7957	26.0786	26.4363	25.9895	26.5039	26.2903	25.4038	26.1134
fig|261594.21.peg.2632|GBAA2350|VBIBacAnt112616-2632|---Methylisocitrate-lyase-(EC-4.1.3.30)---[Bacillus-anthracis-str.-Ames-Ancestor-|-261594.21]	26.1253	25.9543	25.8767	25.9079	26.0974	25.9616	25.701	26.0585	26.208	25.2989	25.9211
fig|261594.21.peg.2634|GBAA2352|VBIBacAnt112616-2634|---Butyryl-CoA-dehydrogenase-(EC-1.3.8.1)---[Bacillus-anthracis-str.-Ames-Ancestor-|-261594.21]	23.8184	24.0045	23.4565	23.7027	23.433	23.6466	23.4432	24.5954	22.3335	22.2573	24.2219
fig|261594.21.peg.2635|GBAA2353|VBIBacAnt112616-2635|---3-hydroxyisobutyrate-dehydrogenase-(EC-1.1.1.31)---[Bacillus-anthracis-str.-Ames-Ancestor-|-261594.21]	25.783	25.5397	25.4672	25.552	25.4715	25.5814	25.4651	25.7067	25.2126	25.3612	25.477
fig|261594.21.peg.2636|GBAA2354|VBIBacAnt112616-2636|---Methylmalonate-semialdehyde-dehydrogenase-(EC-1.2.1.27)---[Bacillus-anthracis-str.-Ames-Ancestor-|-261594.21]	26.7701	27.0248	26.9228	26.6179	26.7651	26.6739	26.8776	27.3424	25.987	26.0009	26.6969
fig|261594.21.peg.2638|GBAA2356|VBIBacAnt112616-2638|---3-hydroxyisobutyryl-CoA-hydrolase-(EC-3.1.2.4)---[Bacillus-anthracis-str.-Ames-Ancestor-|-261594.21]	22.0036	21.773		22.6806		22.3822	22.4888	21.5733	22.8842	21.9968	22.2841
fig|261594.21.peg.2640|GBAA2358|VBIBacAnt112616-2640|---hypothetical-protein---[Bacillus-anthracis-str.-Ames-Ancestor-|-261594.21]
fig|261594.21.peg.2642|GBAA2360|VBIBacAnt112616-2642|---Exonuclease-SbcC---[Bacillus-anthracis-str.-Ames-Ancestor-|-261594.21]											19.2419
fig|261594.21.peg.2651|GBAA2369|VBIBacAnt112616-2651|---Isochorismate-synthase-(EC-5.4.4.2)-[bacillibactin]-siderophore-@-Isochorismate-synthase-(EC-5.4.4.2)-of-siderophore-biosynthesis---[Bacillus-anthracis-str.-Ames-Ancestor-|-261594.21]									20.9891
fig|261594.21.peg.2653|GBAA2371|VBIBacAnt112616-2653|---Isochorismatase-(EC-3.3.2.1)-[bacillibactin]-siderophore-@-Isochorismatase-(EC-3.3.2.1)-of-siderophore-biosynthesis---[Bacillus-anthracis-str.-Ames-Ancestor-|-261594.21]		22.1988	22.1996	22.7955	22.2666	21.944		22.674	23.1274	21.6021	22.0467
fig|261594.21.peg.2658|GBAA2376|VBIBacAnt112616-2658|---Uncharacterized-protein-in-polymyxin-biosynthetic-cluster---[Bacillus-anthracis-str.-Ames-Ancestor-|-261594.21]									22.1124
fig|261594.21.peg.2659|GBAA2377|VBIBacAnt112616-2659|---DNA-binding-protein-HBsu---[Bacillus-anthracis-str.-Ames-Ancestor-|-261594.21]	26.4919	26.3524	26.4993	27.7683	27.0343	25.9171	26.8338	24.8959	25.4166	25.7387	25.4212
fig|261594.21.peg.2669|GBAA2388|VBIBacAnt112616-2669|---Threonyl-tRNA-synthetase-(EC-6.1.1.3)---[Bacillus-anthracis-str.-Ames-Ancestor-|-261594.21]									23.1136
fig|261594.21.peg.2697|GBAA2414|VBIBacAnt112616-2697|---Transcriptional-regulator,-MerR-family---[Bacillus-anthracis-str.-Ames-Ancestor-|-261594.21]											19.4096
fig|261594.21.peg.2719|GBAA2436|VBIBacAnt112616-2719|---Aspartate-semialdehyde-dehydrogenase-(EC-1.2.1.11)---[Bacillus-anthracis-str.-Ames-Ancestor-|-261594.21]	22.6564	22.1598		23.2128	23.9018	23.2467	22.9144	25.1815	22.482		22.3151
fig|261594.21.peg.2724|GBAA2441|VBIBacAnt112616-2724|---Acetyltransferase,-GNAT-family,-potentially-associated-with-YqeK---[Bacillus-anthracis-str.-Ames-Ancestor-|-261594.21]											20.8232
fig|261594.21.peg.2737|GBAA2453|VBIBacAnt112616-2737|---Dehydrogenase---[Bacillus-anthracis-str.-Ames-Ancestor-|-261594.21]				22.7542
fig|261594.21.peg.2741|GBAA2457|VBIBacAnt112616-2741|---Possible-caffeoyl-CoA-O-methyltransferase-(EC-2.1.1.104)---[Bacillus-anthracis-str.-Ames-Ancestor-|-261594.21]	22.6665	22.7512	22.7431	22.7052	22.4912	22.5194	23.0061	24.1075	22.5215	22.9792	23.3376
fig|261594.21.peg.2742|GBAA2458|VBIBacAnt112616-2742|---Tellurite-resistance-protein---[Bacillus-anthracis-str.-Ames-Ancestor-|-261594.21]											20.8772
fig|261594.21.peg.2774|GBAA2488|VBIBacAnt112616-2774|---Phosphoglycerate-mutase-(EC-5.4.2.11)---[Bacillus-anthracis-str.-Ames-Ancestor-|-261594.21]	23.9603	23.9075	23.8446	23.4207	23.7727	24.3401	23.9477	24.4049	23.8454	23.555	22.845
fig|261594.21.peg.2783|GBAA2498|VBIBacAnt112616-2783|---Cytosol-nonspecific-dipeptidase-(EC-3.4.13.18)---[Bacillus-anthracis-str.-Ames-Ancestor-|-261594.21]	23.2425	23.2574		23.1871	23.2458	23.2505		23.5201	23.6341	23.2836
fig|261594.21.peg.2785|GBAA2500|VBIBacAnt112616-2785|---hypothetical-protein---[Bacillus-anthracis-str.-Ames-Ancestor-|-261594.21]	24.8675	24.8725		24.3198	23.795	20.866	22.9887		25.3149	24.5799
fig|261594.21.peg.2786|GBAA2501|VBIBacAnt112616-2786|---lipase/acylhydrolase,-putative---[Bacillus-anthracis-str.-Ames-Ancestor-|-261594.21]								21.529
fig|261594.21.peg.2837|GBAA2547|VBIBacAnt112616-2837|---Isovaleryl-CoA-dehydrogenase-(EC-1.3.8.4)---[Bacillus-anthracis-str.-Ames-Ancestor-|-261594.21]	25.8678	26.0261	26.0062	24.4404	25.8626	26.2492	26.0877	24.18	25.6814		26.3262
fig|261594.21.peg.2838|GBAA2548|VBIBacAnt112616-2838|---Biotin-carboxylase-of-methylcrotonyl-CoA-carboxylase-(EC-6.3.4.14)---[Bacillus-anthracis-str.-Ames-Ancestor-|-261594.21]	27.0232	26.6738	26.9444	26.3	26.4506	27.563	26.6856	24.8028	26.3419	25.2599	27.1919
fig|261594.21.peg.2839|GBAA2549|VBIBacAnt112616-2839|---Biotin-carboxyl-carrier-protein-of-methylcrotonyl-CoA-carboxylase---[Bacillus-anthracis-str.-Ames-Ancestor-|-261594.21]									22.209
fig|261594.21.peg.2841|GBAA2551|VBIBacAnt112616-2841|---Methylglutaconyl-CoA-hydratase-(EC-4.2.1.18)---[Bacillus-anthracis-str.-Ames-Ancestor-|-261594.21]	24.0279	23.8879	23.9574	23.5673	24.0093	24.008	22.4782	23.1382	23.7061		24.5131
fig|261594.21.peg.2842|GBAA2552|VBIBacAnt112616-2842|---Methylcrotonyl-CoA-carboxylase-carboxyl-transferase-subunit-(EC-6.4.1.4)---[Bacillus-anthracis-str.-Ames-Ancestor-|-261594.21]	24.9441	25.0958	25.2793	24.8105	24.9335	25.4007	24.8823	23.6675	24.211	23.9795	25.4709
fig|261594.21.peg.2843|GBAA2553|VBIBacAnt112616-2843|---Acetoacetyl-CoA-synthetase-[leucine]-(EC-6.2.1.16)---[Bacillus-anthracis-str.-Ames-Ancestor-|-261594.21]	23.1267	23.8535	23.7942	23.7551	23.755	23.5888	23.4937	22.6845	23.6789	24.1073	23.9934
fig|261594.21.peg.2887|GBAA2596|VBIBacAnt112616-2887|---acetamidase/formamidase-family-protein---[Bacillus-anthracis-str.-Ames-Ancestor-|-261594.21]									21.0111
fig|261594.21.peg.2904|GBAA2610|VBIBacAnt112616-2904|---D-alanine--D-alanine-ligase-(EC-6.3.2.4)---[Bacillus-anthracis-str.-Ames-Ancestor-|-261594.21]	22.209	22.9293	22.3161	24.5562		21.9765	23.8272	25.0979	26.1029	26.1959	21.9981
fig|261594.21.peg.2905|GBAA2611|VBIBacAnt112616-2905|---Thiaminase-II-(EC-3.5.99.2)-involved-in-salvage-of-thiamin-pyrimidine-moiety---[Bacillus-anthracis-str.-Ames-Ancestor-|-261594.21]		26.1014		24.8956		26.6363	24.0499	25.071	25.8876	25.3643	23.4236
fig|261594.21.peg.2925|GBAA2627|VBIBacAnt112616-2925|---Putative-cytochrome-P450-hydroxylase---[Bacillus-anthracis-str.-Ames-Ancestor-|-261594.21]	22.626	22.2343	22.6953	23.945	23.8679	22.6603	22.8596	20.8351	22.2944	24.7588	23.4448
fig|261594.21.peg.2930|GBAA2632|VBIBacAnt112616-2930|---Cytochrome-P450-family-protein---[Bacillus-anthracis-str.-Ames-Ancestor-|-261594.21]											25.5736
fig|261594.21.peg.2945|GBAA2647|VBIBacAnt112616-2945|---Alcohol-dehydrogenase-(EC-1.1.1.1)---[Bacillus-anthracis-str.-Ames-Ancestor-|-261594.21]
fig|261594.21.peg.2991|GBAA2692|VBIBacAnt112616-2991|---Truncated-SA-protein---[Bacillus-anthracis-str.-Ames-Ancestor-|-261594.21]	22.2744			22.2437	21.4806			21.3742
fig|261594.21.peg.300|VBIBacAnt112616-0300|---DNA-topoisomerase-III-(EC-5.99.1.2)---[Bacillus-anthracis-str.-Ames-Ancestor-|-261594.21]
fig|261594.21.peg.3040|GBAA2740|VBIBacAnt112616-3040|---hypothetical-protein---[Bacillus-anthracis-str.-Ames-Ancestor-|-261594.21]				24.1482	24.4868
fig|261594.21.peg.3046|GBAA2746|VBIBacAnt112616-3046|---putative-lipoprotein---[Bacillus-anthracis-str.-Ames-Ancestor-|-261594.21]								18.5448
fig|261594.21.peg.3053|GBAA2753|VBIBacAnt112616-3053|---Kynureninase-(EC-3.7.1.3)---[Bacillus-anthracis-str.-Ames-Ancestor-|-261594.21]	22.4329	22.1962	22.7546	23.0578	23.4881	22.9797	21.0626	24.8302	24.5808		22.54
fig|261594.21.peg.3072|GBAA2773|VBIBacAnt112616-3072|---Dihydrolipoamide-dehydrogenase-of-acetoin-dehydrogenase-(EC-1.8.1.4)---[Bacillus-anthracis-str.-Ames-Ancestor-|-261594.21]	25.4061	22.9583	23.0178	23.6327	22.9961	24.3215	23.265	23.7346	24.1112		25.8758
fig|261594.21.peg.3073|GBAA2774|VBIBacAnt112616-3073|---Dihydrolipoamide-acetyltransferase-component-(E2)-of-acetoin-dehydrogenase-complex-(EC-2.3.1.12)---[Bacillus-anthracis-str.-Ames-Ancestor-|-261594.21]	26.0547	24.0716	23.8813	24.0768	22.149	25.1958	23.9529	23.6528	23.7207		26.6915
fig|261594.21.peg.3074|GBAA2775|VBIBacAnt112616-3074|---Acetoin-dehydrogenase-E1-component-beta-subunit-(EC-1.2.4.-)---[Bacillus-anthracis-str.-Ames-Ancestor-|-261594.21]	27.3879	25.4337	25.3659	25.4263	25.2533	26.5206	25.9087	25.6804	25.497	24.2399	28.1633
fig|261594.21.peg.3075|GBAA2776|VBIBacAnt112616-3075|---Acetoin-dehydrogenase-E1-component-alpha-subunit-(EC-1.2.4.-)---[Bacillus-anthracis-str.-Ames-Ancestor-|-261594.21]	25.9517	23.3471	22.9172	23.434	22.5935	24.6937	23.2702	23.0457	23.3464	21.9182	24.1891
fig|261594.21.peg.310|GBAA0001|VBIBacAnt112616-0310|---Chromosomal-replication-initiator-protein-DnaA---[Bacillus-anthracis-str.-Ames-Ancestor-|-261594.21]	20.338	20.5638				20.1344		20.3055	20.4357	20.2969
fig|261594.21.peg.311|GBAA0002|VBIBacAnt112616-0311|---DNA-polymerase-III-beta-subunit-(EC-2.7.7.7)---[Bacillus-anthracis-str.-Ames-Ancestor-|-261594.21]		20.9854		21.14		20.7336		21.8369	20.773	20.9659	20.5102
fig|261594.21.peg.3125|GBAA2826|VBIBacAnt112616-3125|---Manganese-dependent-inorganic-pyrophosphatase-(EC-3.6.1.1)---[Bacillus-anthracis-str.-Ames-Ancestor-|-261594.21]	25.9708	25.6887	25.3618	25.2328	25.5526	25.4336	25.5211	25.7333	26.1014	25.009	25.2721
fig|261594.21.peg.3126|GBAA2827|VBIBacAnt112616-3126|---Chitin-binding-protein---[Bacillus-anthracis-str.-Ames-Ancestor-|-261594.21]										22.9419
fig|261594.21.peg.3130|GBAA2831|VBIBacAnt112616-3130|---Aldehyde-dehydrogenase-(EC-1.2.1.3)-in-4-hydroxyproline-catabolic-gene-cluster---[Bacillus-anthracis-str.-Ames-Ancestor-|-261594.21]	22.4952	24.0658	24.068	24.11	24.7044	22.7298	23.8547	23.2933	22.8934	25.0616	25.1151
fig|261594.21.peg.3131|GBAA2832|VBIBacAnt112616-3131|---1-pyrroline-4-hydroxy-2-carboxylate-deaminase-(EC-3.5.4.22)---[Bacillus-anthracis-str.-Ames-Ancestor-|-261594.21]	21.6064	22.1456	22.491	22.7453	23.073	21.2749	22.651	22.2481	21.9131	22.6099	23.3714
fig|261594.21.peg.3132|GBAA2833|VBIBacAnt112616-3132|---hypothetical-protein---[Bacillus-anthracis-str.-Ames-Ancestor-|-261594.21]											20.5649
fig|261594.21.peg.3133|GBAA2834|VBIBacAnt112616-3133|---4-hydroxyproline-epimerase-(EC-5.1.1.8)---[Bacillus-anthracis-str.-Ames-Ancestor-|-261594.21]											21.9359
fig|261594.21.peg.314|GBAA0005|VBIBacAnt112616-0314|---DNA-gyrase-subunit-B-(EC-5.99.1.3)---[Bacillus-anthracis-str.-Ames-Ancestor-|-261594.21]	21.0507	21.9327	21.6418		21.6511	21.5203	22.8077	21.2885	21.6963	21.313	21.7698
fig|261594.21.peg.3141|GBAA2841|VBIBacAnt112616-3141|---hypothetical-protein---[Bacillus-anthracis-str.-Ames-Ancestor-|-261594.21]	22.2852	21.7389	21.5404	21.8767		21.8924		22.418	20.8419
fig|261594.21.peg.315|GBAA0006|VBIBacAnt112616-0315|---DNA-gyrase-subunit-A-(EC-5.99.1.3)---[Bacillus-anthracis-str.-Ames-Ancestor-|-261594.21]									20.7484	21.5057
fig|261594.21.peg.3158|GBAA2858|VBIBacAnt112616-3158|---Methyltransferase---[Bacillus-anthracis-str.-Ames-Ancestor-|-261594.21]											21.0863
fig|261594.21.peg.317|GBAA0008|VBIBacAnt112616-0317|---Inosine-5-monophosphate-dehydrogenase-(EC-1.1.1.205)-/-CBS-domain---[Bacillus-anthracis-str.-Ames-Ancestor-|-261594.21]	28.2759	27.9649	28.509	28.5726	28.6211	28.9071	28.1635	27.9612	26.3882	27.9271	27.5414
fig|261594.21.peg.318|GBAA0009|VBIBacAnt112616-0318|---D-alanyl-D-alanine-carboxypeptidase-(EC-3.4.16.4)---[Bacillus-anthracis-str.-Ames-Ancestor-|-261594.21]											19.9449
fig|261594.21.peg.319|GBAA0010|VBIBacAnt112616-0319|---Pyridoxal-5-phosphate-synthase-(glutamine-hydrolyzing),-synthase-subunit-(EC-4.3.3.6)---[Bacillus-anthracis-str.-Ames-Ancestor-|-261594.21]	29.0249	27.8005	27.9362	28.497	28.6788	28.7845	28.7036	27.8446	27.5487	27.2664	27.3866
fig|261594.21.peg.320|GBAA0011|VBIBacAnt112616-0320|---Pyridoxal-5-phosphate-synthase-(glutamine-hydrolyzing),-glutaminase-subunit-(EC-4.3.3.6)---[Bacillus-anthracis-str.-Ames-Ancestor-|-261594.21]	21.8926	21.6739	21.2476	21.7867		22.013		21.918	21.6635	21.8082	21.8803
fig|261594.21.peg.321|GBAA0012|VBIBacAnt112616-0321|---Seryl-tRNA-synthetase-(EC-6.1.1.11)---[Bacillus-anthracis-str.-Ames-Ancestor-|-261594.21]	24.9951	24.7868	24.9862	24.8243	24.9519	25.4486	24.7958	24.6032	24.9281	25.8564	24.4813
fig|261594.21.peg.3242|GBAA2947|VBIBacAnt112616-3242|---Lipoteichoic-acid-synthase-LtaS-Type-Ia---[Bacillus-anthracis-str.-Ames-Ancestor-|-261594.21]				22.9088
fig|261594.21.peg.3243|GBAA2948|VBIBacAnt112616-3243|---ABC-transporter,-ATP-binding-protein---[Bacillus-anthracis-str.-Ames-Ancestor-|-261594.21]	22.3435	22.2556		22.5505		22.529		21.8275	22.666	22.4111	21.9381
fig|261594.21.peg.3250|GBAA2953|VBIBacAnt112616-3250|---5-Enolpyruvylshikimate-3-phosphate-synthase-(EC-2.5.1.19)---[Bacillus-anthracis-str.-Ames-Ancestor-|-261594.21]		22.4725				22.661
fig|261594.21.peg.3253|GBAA2956|VBIBacAnt112616-3253|---Chorismate-synthase-(EC-4.2.3.5)---[Bacillus-anthracis-str.-Ames-Ancestor-|-261594.21]						22.0765			21.9703
fig|261594.21.peg.3254|GBAA2958|VBIBacAnt112616-3254|---Chorismate-mutase-I-(EC-5.4.99.5)-/-2-keto-3-deoxy-D-arabino-heptulosonate-7-phosphate-synthase-I-beta-(EC-2.5.1.54)---[Bacillus-anthracis-str.-Ames-Ancestor-|-261594.21]	25.5569	25.3936	25.2252	25.7287	26.0633	25.7018	25.5273	25.6667	25.6919	25.511	24.6396
fig|261594.21.peg.3269|GBAA2974|VBIBacAnt112616-3269|---Malate:quinone-oxidoreductase-(EC-1.1.5.4)---[Bacillus-anthracis-str.-Ames-Ancestor-|-261594.21]	24.2131	23.9972	23.6662	23.2312	23.3791	24.2887	23.8526	24.2779	25.127	24.1257	24.515
fig|261594.21.peg.3284|GBAA2987|VBIBacAnt112616-3284|---Antibiotic-biosynthesis-monooxygenase-domain-containing-protein---[Bacillus-anthracis-str.-Ames-Ancestor-|-261594.21]	23.819	24.2373	24.1023	24.7268	24.5298	23.9339	24.4028	23.0982	25.1223	24.1401	24.8008
fig|261594.21.peg.329|GBAA0020|VBIBacAnt112616-0329|---FIG000557:-hypothetical-protein-co-occurring-with-RecR---[Bacillus-anthracis-str.-Ames-Ancestor-|-261594.21]	22.4875	22.6343	22.7666	23.3694	22.985	22.8221		22.4085	21.6738		22.2854
fig|261594.21.peg.3308|GBAA3011|VBIBacAnt112616-3308|---Glyoxalase-family-protein---[Bacillus-anthracis-str.-Ames-Ancestor-|-261594.21]											19.6031
fig|261594.21.peg.3312|GBAA3016|VBIBacAnt112616-3312|---MoxR-like-ATPases---[Bacillus-anthracis-str.-Ames-Ancestor-|-261594.21]	22.2088	21.8533	22.6811	22.9263		22.1722					21.7186
fig|261594.21.peg.3325|GBAA3029|VBIBacAnt112616-3325|---Succinylornithine-transaminase,-putative---[Bacillus-anthracis-str.-Ames-Ancestor-|-261594.21]		21.4794		20.4374		19.1733		21.5308	20.6571	26.0353
fig|261594.21.peg.3344|GBAA3048|VBIBacAnt112616-3344|---ABC-transporter,-ATP-binding-protein---[Bacillus-anthracis-str.-Ames-Ancestor-|-261594.21]	23.0058	23.8564	23.3607	23.6861	23.9951	22.9135	23.8339	22.2841	23.2894	23.9065	23.4681
fig|261594.21.peg.335|GBAA0027|VBIBacAnt112616-0335|---Thymidylate-kinase-(EC-2.7.4.9)---[Bacillus-anthracis-str.-Ames-Ancestor-|-261594.21]										20.3256
fig|261594.21.peg.3365|GBAA3069|VBIBacAnt112616-3365|---hypothetical-protein---[Bacillus-anthracis-str.-Ames-Ancestor-|-261594.21]		20.9025		21.7178				21.6939	21.9065	21.583	21.18
fig|261594.21.peg.3387|GBAA3090|VBIBacAnt112616-3387|---Pyrrolidone-carboxylate-peptidase-(EC-3.4.19.3)---[Bacillus-anthracis-str.-Ames-Ancestor-|-261594.21]	21.8897			22.7474		22.5265		22.6564	22.909		22.3373
fig|261594.21.peg.3391|GBAA3094|VBIBacAnt112616-3391|---FIG015373:-Membrane-protein---[Bacillus-anthracis-str.-Ames-Ancestor-|-261594.21]											17.9261
fig|261594.21.peg.3397|GBAA3100|VBIBacAnt112616-3397|---Cytoplasmic-copper-homeostasis-protein-CutC---[Bacillus-anthracis-str.-Ames-Ancestor-|-261594.21]
fig|261594.21.peg.342|GBAA0034|VBIBacAnt112616-0342|---Transition-state-regulatory-protein-AbrB---[Bacillus-anthracis-str.-Ames-Ancestor-|-261594.21]	23.5723	24.0772	23.989	24.3522	23.8339	24.0745	24.0439	24.4387	23.5447	24.3617	23.6384
fig|261594.21.peg.3424|GBAA3127|VBIBacAnt112616-3424|---Small-acid-soluble-spore-protein,-alpha/beta-family,-SASP-2---[Bacillus-anthracis-str.-Ames-Ancestor-|-261594.21]										20.7308
fig|261594.21.peg.343|GBAA0036|VBIBacAnt112616-0343|---Methionyl-tRNA-synthetase-(EC-6.1.1.10)---[Bacillus-anthracis-str.-Ames-Ancestor-|-261594.21]	23.2844	23.4378	23.2628	23.6618	22.8851	23.7658	24.0168	23.9072	24.044	24.7577	23.1058
fig|261594.21.peg.3464|GBAA3165|VBIBacAnt112616-3464|---Non-heme-chloroperoxidase-(EC-1.11.1.10)---[Bacillus-anthracis-str.-Ames-Ancestor-|-261594.21]	22.9236	22.7557		22.2239	22.3035	22.8689
fig|261594.21.peg.3474|GBAA3174|VBIBacAnt112616-3474|---hypothetical-protein---[Bacillus-anthracis-str.-Ames-Ancestor-|-261594.21]	26.7753	28.1164	26.9666	25.2715	26.2429	26.6027	26.843	27.0895	26.8784	24.619	25.8818
fig|261594.21.peg.3475|VBIBacAnt112616-3475|---hypothetical-protein---[Bacillus-anthracis-str.-Ames-Ancestor-|-261594.21]	24.7024	25.1396	23.9744	24.2753	23.9762	24.1451	24.4814	25.5463	25.3457	23.9071	23.8131
fig|261594.21.peg.3476|GBAA3176|VBIBacAnt112616-3476|---General-stress-protein-17M---[Bacillus-anthracis-str.-Ames-Ancestor-|-261594.21]	26.5938	28.3589	27.8303	25.9481	26.8686	26.7735	27.5465	26.2488	27.4708	25.7551	25.5165
fig|261594.21.peg.3489|GBAA3189|VBIBacAnt112616-3489|---Manganese-ABC-transporter,-periplasmic-binding-protein-SitA---[Bacillus-anthracis-str.-Ames-Ancestor-|-261594.21]	26.1219	26.4352	26.4589	26.5832	26.7829	25.6061	26.5095	26.1922	26.0953	25.4677	25.8698
fig|261594.21.peg.3491|GBAA3191|VBIBacAnt112616-3491|---Manganese-ABC-transporter,-ATP-binding-protein-SitB---[Bacillus-anthracis-str.-Ames-Ancestor-|-261594.21]		21.8585	21.7262	21.5023	20.4821			23.1102	21.7753	21.9288	21.8284
fig|261594.21.peg.3502|GBAA3202|VBIBacAnt112616-3502|---Chaperone-protein-DnaK---[Bacillus-anthracis-str.-Ames-Ancestor-|-261594.21]						24.004
fig|261594.21.peg.3506|GBAA3206|VBIBacAnt112616-3506|---N-acyl-L-amino-acid-amidohydrolase-(EC-3.5.1.14)---[Bacillus-anthracis-str.-Ames-Ancestor-|-261594.21]	23.2863	23.3272	23.7423	24.1478	24.3021	23.0248	23.4264	23.7353	23.3043		22.8567
fig|261594.21.peg.3508|GBAA3208|VBIBacAnt112616-3508|---Lactoylglutathione-lyase-and-related-lyases---[Bacillus-anthracis-str.-Ames-Ancestor-|-261594.21]	19.9694	20.0111						21.5219	21.2366	20.6757	19.8357
fig|261594.21.peg.351|GBAA0044|VBIBacAnt112616-0351|---PurR:-transcription-regulator-associated-with-purine-metabolism---[Bacillus-anthracis-str.-Ames-Ancestor-|-261594.21]
fig|261594.21.peg.3519|GBAA3218|VBIBacAnt112616-3519|---Protein-ydhR-precursor---[Bacillus-anthracis-str.-Ames-Ancestor-|-261594.21]				21.5272	21.1689
fig|261594.21.peg.353|GBAA0047|VBIBacAnt112616-0353|---Protein-of-unknown-function-identified-by-role-in-sporulation-(SpoVG)---[Bacillus-anthracis-str.-Ames-Ancestor-|-261594.21]		27.0329	27.5738	27.4107	27.496	27.1058			23.8687	23.9497	26.7072
fig|261594.21.peg.354|GBAA0048|VBIBacAnt112616-0354|---N-acetylglucosamine-1-phosphate-uridyltransferase-(EC-2.7.7.23)-/-Glucosamine-1-phosphate-N-acetyltransferase-(EC-2.3.1.157)---[Bacillus-anthracis-str.-Ames-Ancestor-|-261594.21]	20.6158	21.8731	22.5947	21.8608	22.3522	20.8634	22.4362	21.217	21.9281	22.0026	21.7071
fig|261594.21.peg.355|GBAA0049|VBIBacAnt112616-0355|---Ribose-phosphate-pyrophosphokinase-(EC-2.7.6.1)---[Bacillus-anthracis-str.-Ames-Ancestor-|-261594.21]	25.1353	25.3867	25.2461	25.0992	25.2207	25.0344	25.0024	25.4048	25.069	25.4293	25.4158
fig|261594.21.peg.3582|GBAA3284|VBIBacAnt112616-3582|---TPR-domain-protein---[Bacillus-anthracis-str.-Ames-Ancestor-|-261594.21]		23.7395		23.5559		23.3164		23.3936	23.4058
fig|261594.21.peg.3606|GBAA3312|VBIBacAnt112616-3606|---Diaminobutyrate--2-oxoglutarate-transaminase-(EC-2.6.1.76)---[Bacillus-anthracis-str.-Ames-Ancestor-|-261594.21]									20.1362
fig|261594.21.peg.3608|GBAA3314|VBIBacAnt112616-3608|---[NiFe]-hydrogenase-metallocenter-assembly-protein-HypE---[Bacillus-anthracis-str.-Ames-Ancestor-|-261594.21]	23.0219	22.1412	22.1642	23.3213	23.1645	22.2441	23.1318	24.2127	22.665		22.2888
fig|261594.21.peg.3609|GBAA3315|VBIBacAnt112616-3609|---Isochorismatase-(EC-3.3.2.1)---[Bacillus-anthracis-str.-Ames-Ancestor-|-261594.21]	24.9042	23.9177	24.3145	23.8485	23.9007	24.7268	24.7126	25.9729	24.929	22.5245	22.4221
fig|261594.21.peg.361|GBAA0055|VBIBacAnt112616-0361|---possible-tetrapyrrole-methyltransferase-domain-/-Nucleoside-triphosphate-pyrophosphohydrolase-MazG-(EC-3.6.1.8)---[Bacillus-anthracis-str.-Ames-Ancestor-|-261594.21]										21.3987
fig|261594.21.peg.3613|GBAA3319|VBIBacAnt112616-3613|---FIG008208:-hypothetical-protein---[Bacillus-anthracis-str.-Ames-Ancestor-|-261594.21]	22.7273	22.9417	22.809	22.7354	23.114		22.1664	22.296		21.8053	22.6688
fig|261594.21.peg.3614|GBAA3320|VBIBacAnt112616-3614|---D-3-phosphoglycerate-dehydrogenase-(EC-1.1.1.95)---[Bacillus-anthracis-str.-Ames-Ancestor-|-261594.21]	23.5723	23.1441	23.0589	23.601	23.508	23.1201	23.2823	22.7891	22.2681	23.3832	23.0689
fig|261594.21.peg.3615|GBAA3321|VBIBacAnt112616-3615|---Phosphoserine-aminotransferase-(EC-2.6.1.52)---[Bacillus-anthracis-str.-Ames-Ancestor-|-261594.21]	21.7582
fig|261594.21.peg.3620|GBAA3326|VBIBacAnt112616-3620|---hypothetical-protein---[Bacillus-anthracis-str.-Ames-Ancestor-|-261594.21]				20.8441
fig|261594.21.peg.363|GBAA0057|VBIBacAnt112616-0363|---FIG007421:-forespore-shell-protein---[Bacillus-anthracis-str.-Ames-Ancestor-|-261594.21]					22.317
fig|261594.21.peg.3630|GBAA3338|VBIBacAnt112616-3630|---internalin,-putative---[Bacillus-anthracis-str.-Ames-Ancestor-|-261594.21]	25.3972	24.9909	25.6322	27.1242	25.9915	24.0869	25.4279	24.1216	24.7155	25.8553	23.6055
fig|261594.21.peg.3635|GBAA3343|VBIBacAnt112616-3635|---3-Oxoadipate-enol-lactonase,-alpha/beta-hydrolase-fold-family-[EC:3.1.1.24]---[Bacillus-anthracis-str.-Ames-Ancestor-|-261594.21]	22.1143	22.7376		23.4474	23.1198				24.3028	23.6735	22.4804
fig|261594.21.peg.3659|GBAA3367|VBIBacAnt112616-3659|---LPXTG-motif-cell-wall-anchor-domain-protein---[Bacillus-anthracis-str.-Ames-Ancestor-|-261594.21]	23.9816	23.9983		24.9265			23.8758		24.8077	25.0032
fig|261594.21.peg.3660|GBAA3368|VBIBacAnt112616-3660|---Ribonuclease-E-inhibitor-RraA---[Bacillus-anthracis-str.-Ames-Ancestor-|-261594.21]											20.6325
fig|261594.21.peg.367|GBAA0061|VBIBacAnt112616-0367|---Stage-II-sporulation-serine-phosphatase-for-sigma-F-activation-(SpoIIE)---[Bacillus-anthracis-str.-Ames-Ancestor-|-261594.21]	21.8489	20.3881	20.5898	20.6369		21.0482
fig|261594.21.peg.3675|GBAA3383|VBIBacAnt112616-3675|---putative-lipoprotein---[Bacillus-anthracis-str.-Ames-Ancestor-|-261594.21]	26.5548	25.1461	25.8432	26.4612	25.7922		25.1603		25.4036	27.1114	26.0733
fig|261594.21.peg.369|GBAA0063|VBIBacAnt112616-0369|---Hypoxanthine-guanine-phosphoribosyltransferase-(EC-2.4.2.8)---[Bacillus-anthracis-str.-Ames-Ancestor-|-261594.21]	25.4543	25.2211	24.9696	25.3545	25.3514	25.4539	25.0026	25.5281	25.8413	26.5636	25.4414
fig|261594.21.peg.370|GBAA0064|VBIBacAnt112616-0370|---Cell-division-protein-FtsH-(EC-3.4.24.-)---[Bacillus-anthracis-str.-Ames-Ancestor-|-261594.21]	25.0309	24.922	24.6665	24.8638	24.8086	24.8969	24.4451	24.4987	24.5894	24.947	24.7709
fig|261594.21.peg.3701|GBAA3411|VBIBacAnt112616-3701|---Integral-membrane-protein---[Bacillus-anthracis-str.-Ames-Ancestor-|-261594.21]								22.7861	22.6403
fig|261594.21.peg.3702|GBAA3412|VBIBacAnt112616-3702|---Acetyltransferase,-GNAT-family---[Bacillus-anthracis-str.-Ames-Ancestor-|-261594.21]									22.0754
fig|261594.21.peg.371|GBAA0065|VBIBacAnt112616-0371|---Pantothenate-kinase-type-III,-CoaX-like-(EC-2.7.1.33)---[Bacillus-anthracis-str.-Ames-Ancestor-|-261594.21]	23.0124	22.8066	22.6032	23.2354	22.5742	23.1496		22.3638	22.7446	23.3521	22.4293
fig|261594.21.peg.372|GBAA0066|VBIBacAnt112616-0372|---Chaperonin-(heat-shock-protein-33)---[Bacillus-anthracis-str.-Ames-Ancestor-|-261594.21]	22.2292	21.8063	21.3208	21.578	21.852	22.2805	21.6843	22.6683	22.8353	23.5083	21.982
fig|261594.21.peg.3720|GBAA3430|VBIBacAnt112616-3720|---Transaldolase-(EC-2.2.1.2)---[Bacillus-anthracis-str.-Ames-Ancestor-|-261594.21]	24.5068	24.5362	24.1125	24.2612	24.3629	24.7331	24.1003	25.312	25.4174	25.8648	24.8366
fig|261594.21.peg.3721|GBAA3431|VBIBacAnt112616-3721|---6-phosphogluconate-dehydrogenase,-decarboxylating-(EC-1.1.1.44)---[Bacillus-anthracis-str.-Ames-Ancestor-|-261594.21]	23.0967	22.9059	23.5577	22.9492	22.4568	23.2758		22.9243	23.5936	24.3002	23.2657
fig|261594.21.peg.3722|GBAA3432|VBIBacAnt112616-3722|---Transketolase-(EC-2.2.1.1)---[Bacillus-anthracis-str.-Ames-Ancestor-|-261594.21]								23.0867	23.0133	23.5627
fig|261594.21.peg.3723|GBAA3433|VBIBacAnt112616-3723|---Glucose-6-phosphate-1-dehydrogenase-(EC-1.1.1.49)---[Bacillus-anthracis-str.-Ames-Ancestor-|-261594.21]									20.811	21.9276
fig|261594.21.peg.373|GBAA0067|VBIBacAnt112616-0373|---Cysteine-synthase-(EC-2.5.1.47)---[Bacillus-anthracis-str.-Ames-Ancestor-|-261594.21]	28.5698	28.9185	28.7708	28.5264	29.0313	28.8899	28.4974	27.7949	27.7525	27.4944	28.7533
fig|261594.21.peg.3733|GBAA3444|VBIBacAnt112616-3733|---Nitroreductase-family-protein---[Bacillus-anthracis-str.-Ames-Ancestor-|-261594.21]
fig|261594.21.peg.3735|GBAA3446|VBIBacAnt112616-3735|---oxidoreductase-of-aldo/keto-reductase-family,-subgroup-1---[Bacillus-anthracis-str.-Ames-Ancestor-|-261594.21]											19.9282
fig|261594.21.peg.374|GBAA0068|VBIBacAnt112616-0374|---Para-aminobenzoate-synthase,-aminase-component-(EC-2.6.1.85)---[Bacillus-anthracis-str.-Ames-Ancestor-|-261594.21]									22.451
fig|261594.21.peg.376|GBAA0070|VBIBacAnt112616-0376|---Aminodeoxychorismate-lyase-(EC-4.1.3.38)---[Bacillus-anthracis-str.-Ames-Ancestor-|-261594.21]
fig|261594.21.peg.378|GBAA0072|VBIBacAnt112616-0378|---Dihydroneopterin-aldolase-(EC-4.1.2.25)---[Bacillus-anthracis-str.-Ames-Ancestor-|-261594.21]											21.8037
fig|261594.21.peg.3792|GBAA3502|VBIBacAnt112616-3792|---hypothetical-protein---[Bacillus-anthracis-str.-Ames-Ancestor-|-261594.21]				21.6597
fig|261594.21.peg.3805|VBIBacAnt112616-3805|---Bifunctional-protein:-zinc-containing-alcohol-dehydrogenase;-quinone-oxidoreductase-(-NADPH:quinone-reductase)-(EC-1.1.1.-);-Similar-to-arginate-lyase---[Bacillus-anthracis-str.-Ames-Ancestor-|-261594.21]								21.2642
fig|261594.21.peg.3806|VBIBacAnt112616-3806|---Bifunctional-protein:-zinc-containing-alcohol-dehydrogenase;-quinone-oxidoreductase-(-NADPH:quinone-reductase)-(EC-1.1.1.-);-Similar-to-arginate-lyase---[Bacillus-anthracis-str.-Ames-Ancestor-|-261594.21]								21.2642
fig|261594.21.peg.3814|GBAA3524|VBIBacAnt112616-3814|---FIG013761:-LmbE-family-protein---[Bacillus-anthracis-str.-Ames-Ancestor-|-261594.21]	24.6702	24.1242	24.097	24.5446	24.3598	24.6952	23.9966	24.7278	24.7394	24.4679	24.4039
fig|261594.21.peg.3815|GBAA3525|VBIBacAnt112616-3815|---FIG011895:-hypothetical-protein---[Bacillus-anthracis-str.-Ames-Ancestor-|-261594.21]	22.1429	21.9021	21.9035	23.2716		22.0332	21.2069	22.6952	22.7429	22.2277	22.4102
fig|261594.21.peg.3819|GBAA3529|VBIBacAnt112616-3819|---hypothetical-protein---[Bacillus-anthracis-str.-Ames-Ancestor-|-261594.21]	21.1243	21.0801	21.3853	23.9626	23.8537	19.9891	23.5487	19.6248	21.1382	26.9199	20.7277
fig|261594.21.peg.382|GBAA0076|VBIBacAnt112616-0382|---Lysyl-tRNA-synthetase-(class-II)-(EC-6.1.1.6)---[Bacillus-anthracis-str.-Ames-Ancestor-|-261594.21]	24.252	24.2931	24.0406	24.1111	24.0159	24.5319	24.316	24.7636	24.3348	25.4446	24.3557
fig|261594.21.peg.3828|GBAA3538|VBIBacAnt112616-3828|---hypothetical-protein---[Bacillus-anthracis-str.-Ames-Ancestor-|-261594.21]		22.1505		22.2233		22.3626		22.9596	22.5052	22.3323
fig|261594.21.peg.3829|GBAA3539|VBIBacAnt112616-3829|---hypothetical-protein---[Bacillus-anthracis-str.-Ames-Ancestor-|-261594.21]	23.2387	22.6425	22.1886	23.3764	23.021	22.5283	23.0009		22.8701	22.7929	22.6336
fig|261594.21.peg.3834|GBAA3545|VBIBacAnt112616-3834|---Phosphoglycerate-mutase-family-1---[Bacillus-anthracis-str.-Ames-Ancestor-|-261594.21]											20.3219
fig|261594.21.peg.3841|GBAA3553|VBIBacAnt112616-3841|---Oligoendopeptidase-F-(EC-3.4.24.-)---[Bacillus-anthracis-str.-Ames-Ancestor-|-261594.21]	22.3539	23.0841		22.3386
fig|261594.21.peg.386|GBAA0079|VBIBacAnt112616-0386|---Putative-ATP:guanido-phosphotransferase-YacI-(EC-2.7.3.-)---[Bacillus-anthracis-str.-Ames-Ancestor-|-261594.21]	26.0288	26.7361	26.4084	26.1459	26.0221	25.623	25.8586	26.3146	25.3564	25.4773	27.9491
fig|261594.21.peg.3863|GBAA3575|VBIBacAnt112616-3863|---glycolate-oxidase,-subunit-GlcD,-putative---[Bacillus-anthracis-str.-Ames-Ancestor-|-261594.21]	22.042	22.4458	22.5897	22.5865	22.7951	22.0218	21.8157	22.7191			22.4135
fig|261594.21.peg.387|GBAA0080|VBIBacAnt112616-0387|---ATP-dependent-Clp-protease,-ATP-binding-subunit-ClpC-/-Negative-regulator-of-genetic-competence-clcC/mecB---[Bacillus-anthracis-str.-Ames-Ancestor-|-261594.21]	29.9009	30.3068	30.4794	29.9549	30.2863	29.4563	29.953	28.8441	28.3522	28.0433	31.03
fig|261594.21.peg.3872|GBAA3584|VBIBacAnt112616-3872|---Microbial-collagenase-(EC-3.4.24.3)---[Bacillus-anthracis-str.-Ames-Ancestor-|-261594.21]
fig|261594.21.peg.3875|GBAA3587|VBIBacAnt112616-3875|---Glyoxalase-family-protein---[Bacillus-anthracis-str.-Ames-Ancestor-|-261594.21]									21.2951
fig|261594.21.peg.3882|GBAA3594|VBIBacAnt112616-3882|---Cold-shock-protein-CspF---[Bacillus-anthracis-str.-Ames-Ancestor-|-261594.21]	25.5319	24.7773	25.1688	26.4111	25.4851	25.2089	25.015	24.6709	24.7284	25.7195	24.9408
fig|261594.21.peg.3884|GBAA3596|VBIBacAnt112616-3884|---Flavodoxin---[Bacillus-anthracis-str.-Ames-Ancestor-|-261594.21]		21.3607		20.8834				21.2275	21.4852
fig|261594.21.peg.389|GBAA0082|VBIBacAnt112616-0389|---DNA-integrity-scanning-protein-DisA---[Bacillus-anthracis-str.-Ames-Ancestor-|-261594.21]
fig|261594.21.peg.3890|GBAA3602|VBIBacAnt112616-3890|---Oxidoreductase,-short-chain-dehydrogenase/reductase-family---[Bacillus-anthracis-str.-Ames-Ancestor-|-261594.21]				21.604					21.7679	22.547
fig|261594.21.peg.3891|GBAA3603|VBIBacAnt112616-3891|---Acetyltransferase,-GNAT-family---[Bacillus-anthracis-str.-Ames-Ancestor-|-261594.21]		20.2361		20.625		20.6715	20.2906
fig|261594.21.peg.3897|GBAA3609|VBIBacAnt112616-3897|---Aldehyde-dehydrogenase-(EC-1.2.1.3)---[Bacillus-anthracis-str.-Ames-Ancestor-|-261594.21]	27.8379	27.6249	27.9539	27.7343	27.5944	26.9487	27.4735	28.3831	25.4841	24.8317	27.084
fig|261594.21.peg.3898|GBAA3610|VBIBacAnt112616-3898|---3-oxoacyl-[acyl-carrier-protein]-reductase-(EC-1.1.1.100)---[Bacillus-anthracis-str.-Ames-Ancestor-|-261594.21]		21.7479	22.3306	21.1444		22.2186			21.1481		21.4575
fig|261594.21.peg.390|GBAA0083|VBIBacAnt112616-0390|---Membrane-associated-protein-containing-RNA-binding-TRAM-domain-and-ribonuclease-PIN-domain,-YacL-B.subtilis-ortholog---[Bacillus-anthracis-str.-Ames-Ancestor-|-261594.21]	20.7318					20.5608		20.302	20.4846
fig|261594.21.peg.391|GBAA0084|VBIBacAnt112616-0391|---2-C-methyl-D-erythritol-4-phosphate-cytidylyltransferase-(EC-2.7.7.60)---[Bacillus-anthracis-str.-Ames-Ancestor-|-261594.21]										20.2892
fig|261594.21.peg.392|GBAA0085|VBIBacAnt112616-0392|---2-C-methyl-D-erythritol-2,4-cyclodiphosphate-synthase-(EC-4.6.1.12)---[Bacillus-anthracis-str.-Ames-Ancestor-|-261594.21]	23.4895	23.1022		23.8453	23.4187	23.0126	23.5914		23.607
fig|261594.21.peg.3923|GBAA3637|VBIBacAnt112616-3923|---Chromosome-segregation-ATPases---[Bacillus-anthracis-str.-Ames-Ancestor-|-261594.21]				23.6043	24.4578
fig|261594.21.peg.3928|GBAA3642|VBIBacAnt112616-3928|---ABC-transporter,-substrate-binding-protein---[Bacillus-anthracis-str.-Ames-Ancestor-|-261594.21]	24.7842			24.7933	24.8226
fig|261594.21.peg.393|GBAA0086|VBIBacAnt112616-0393|---Glutamyl-tRNA-synthetase-(EC-6.1.1.17)-@-Glutamyl-tRNA(Gln)-synthetase-(EC-6.1.1.24)---[Bacillus-anthracis-str.-Ames-Ancestor-|-261594.21]	24.8195	24.678	24.6428	24.8211	24.7501	24.9272	24.7146	24.2258	24.2576	24.5811	24.1902
fig|261594.21.peg.3930|GBAA3645|VBIBacAnt112616-3930|---ABC-transporter,-substrate-binding-protein---[Bacillus-anthracis-str.-Ames-Ancestor-|-261594.21]	25.855	25.835	25.6467	26.6727	26.7325	24.8254	26.0304	26.0013	25.1848	24.2754	26.0245
fig|261594.21.peg.3942|GBAA3655|VBIBacAnt112616-3942|---Oxidoreductase,-Gfo/Idh/MocA-family---[Bacillus-anthracis-str.-Ames-Ancestor-|-261594.21]									22.8161
fig|261594.21.peg.3944|GBAA3657|VBIBacAnt112616-3944|---Topoisomerase-IV-subunit-B-(EC-5.99.1.-)---[Bacillus-anthracis-str.-Ames-Ancestor-|-261594.21]				19.3931
fig|261594.21.peg.3946|GBAA3660|VBIBacAnt112616-3946|---Serine-protease,-DegP/HtrA,-do-like-(EC-3.4.21.-)---[Bacillus-anthracis-str.-Ames-Ancestor-|-261594.21]		23.0109	23.3737	23.0781	22.8323		23.3124		22.8818	24.2344	23.3283
fig|261594.21.peg.395|GBAA0089|VBIBacAnt112616-0395|---Cysteinyl-tRNA-synthetase-(EC-6.1.1.16)---[Bacillus-anthracis-str.-Ames-Ancestor-|-261594.21]	23.8225	23.8792	23.4687	23.422	23.4353	23.6573	23.1478	23.7208	24.0211	24.0934	24.0153
fig|261594.21.peg.3952|GBAA3666|VBIBacAnt112616-3952|---hypothetical-protein---[Bacillus-anthracis-str.-Ames-Ancestor-|-261594.21]		21.1118		21.083		21.4276		18.5774	20.2476
fig|261594.21.peg.3954|GBAA3668|VBIBacAnt112616-3954|---Spore-cortex-lytic-enzyme,-N-acetylglucosaminidase-SleL-(EC-3.2.1.-)---[Bacillus-anthracis-str.-Ames-Ancestor-|-261594.21]
fig|261594.21.peg.3963|GBAA3677|VBIBacAnt112616-3963|---Aconitate-hydratase-(EC-4.2.1.3)-@-2-methylisocitrate-dehydratase-(EC-4.2.1.99)---[Bacillus-anthracis-str.-Ames-Ancestor-|-261594.21]	28.2524	28.0879	28.255	27.4565	27.5016	28.4795	27.6847	28.6042	28.4535	26.5782	28.3737
fig|261594.21.peg.397|GBAA0091|VBIBacAnt112616-0397|---23S-rRNA-(guanosine(2251)-2-O)-methyltransferase-(EC-2.1.1.185)---[Bacillus-anthracis-str.-Ames-Ancestor-|-261594.21]	22.5511	22.4855	22.6534	23.0443	23.0463	22.0525	23.0162		22.4104	22.9637	22.8861
fig|261594.21.peg.3989|GBAA3703|VBIBacAnt112616-3989|---Carboxylesterase-(EC-3.1.1.1)---[Bacillus-anthracis-str.-Ames-Ancestor-|-261594.21]											22.9793
fig|261594.21.peg.3995|GBAA3709|VBIBacAnt112616-3995|---Formiminoglutamase-(EC-3.5.3.8)---[Bacillus-anthracis-str.-Ames-Ancestor-|-261594.21]	21.831	21.3801		22.1474	21.911	21.6235	22.715	22.2698	21.7599	22.4038	21.2912
fig|261594.21.peg.3996|GBAA3710|VBIBacAnt112616-3996|---Imidazolonepropionase-(EC-3.5.2.7)---[Bacillus-anthracis-str.-Ames-Ancestor-|-261594.21]	24.8844	24.8838	24.6068	23.7408	24.3429	25.0838	24.214	25.9608	26.4614	22.9896	25.1562
fig|261594.21.peg.3997|GBAA3711|VBIBacAnt112616-3997|---Urocanate-hydratase-(EC-4.2.1.49)---[Bacillus-anthracis-str.-Ames-Ancestor-|-261594.21]	26.8871	25.9477	25.8287	25.7996	25.9654	26.5866	26.0017	27.2101	27.6723	23.6574	25.8728
fig|261594.21.peg.3998|GBAA3712|VBIBacAnt112616-3998|---Histidine-ammonia-lyase-(EC-4.3.1.3)---[Bacillus-anthracis-str.-Ames-Ancestor-|-261594.21]	24.2866	23.3537	23.1355	23.4286	23.1668	24.1003	23.9279	25.0623	24.9994	23.7703	23.5009
fig|261594.21.peg.3999|GBAA3713|VBIBacAnt112616-3999|---Hut-operon-positive-regulatory-protein---[Bacillus-anthracis-str.-Ames-Ancestor-|-261594.21]									21.661
fig|261594.21.peg.402|GBAA0096|VBIBacAnt112616-0402|---Transcription-antitermination-protein-NusG---[Bacillus-anthracis-str.-Ames-Ancestor-|-261594.21]		21.8361	22.6688			22.6764		22.0458	23.0771	23.7946
fig|261594.21.peg.4022|GBAA3737|VBIBacAnt112616-4022|---N-acetylmuramoyl-L-alanine-amidase-(EC-3.5.1.28)---[Bacillus-anthracis-str.-Ames-Ancestor-|-261594.21]	22.6393			23.2497					22.5384	22.4376
fig|261594.21.peg.4029|GBAA3744|VBIBacAnt112616-4029|---Transketolase-(EC-2.2.1.1)---[Bacillus-anthracis-str.-Ames-Ancestor-|-261594.21]	25.2088	25.4216	25.1412	24.3938	24.9502	25.5552	25.5262	26.014	26.428	26.5248	24.8521
fig|261594.21.peg.403|GBAA0097|VBIBacAnt112616-0403|---LSU-ribosomal-protein-L11p-(L12e)---[Bacillus-anthracis-str.-Ames-Ancestor-|-261594.21]	26.4321	26.1467	25.617	25.9559	26.0748	26.541	25.9894	25.347	26.4762	26.6425	25.5914
fig|261594.21.peg.404|GBAA0098|VBIBacAnt112616-0404|---LSU-ribosomal-protein-L1p-(L10Ae)---[Bacillus-anthracis-str.-Ames-Ancestor-|-261594.21]	25.9214	25.5795	26.0777	25.2153	25.4261	26.1521	25.9075	24.6379	26.0143	26.205	25.4107
fig|261594.21.peg.4040|GBAA3754|VBIBacAnt112616-4040|---SOS-response-repressor-and-protease-LexA-(EC-3.4.21.88)---[Bacillus-anthracis-str.-Ames-Ancestor-|-261594.21]	21.9451	21.4983	21.601	21.3981	21.1785	21.7315	21.7007		21.1876		21.7604
fig|261594.21.peg.4046|GBAA3760|VBIBacAnt112616-4046|---hypothetical-protein---[Bacillus-anthracis-str.-Ames-Ancestor-|-261594.21]	22.352	22.9995	22.9551	22.775	23.3366	22.2881	22.7134	24.1377	21.9506		23.3138
fig|261594.21.peg.405|GBAA0099|VBIBacAnt112616-0405|---LSU-ribosomal-protein-L10p-(P0)---[Bacillus-anthracis-str.-Ames-Ancestor-|-261594.21]	25.2428	25.2068	25.0982	25.1286	24.1411	25.2298	25.4503	25.204	26.2343	26.5821	25.7962
fig|261594.21.peg.406|GBAA0100|VBIBacAnt112616-0406|---LSU-ribosomal-protein-L7/L12-(P1/P2)---[Bacillus-anthracis-str.-Ames-Ancestor-|-261594.21]	27.7999	28.1836	27.9461	27.1451	27.3164	28.12	27.5261	27.4892	28.4827	27.9621	28.1744
fig|261594.21.peg.408|GBAA0102|VBIBacAnt112616-0408|---DNA-directed-RNA-polymerase-beta-subunit-(EC-2.7.7.6)---[Bacillus-anthracis-str.-Ames-Ancestor-|-261594.21]	25.3649	25.3491	25.3997	25.2446	25.7399	25.4347	25.6785	24.7726	25.3711	25.5008	25.0497
fig|261594.21.peg.4086|GBAA3805|VBIBacAnt112616-4086|---hypothetical-protein---[Bacillus-anthracis-str.-Ames-Ancestor-|-261594.21]	24.4			23.7628		24.8939	24.7257		24.7833
fig|261594.21.peg.409|GBAA0103|VBIBacAnt112616-0409|---DNA-directed-RNA-polymerase-beta-subunit-(EC-2.7.7.6)---[Bacillus-anthracis-str.-Ames-Ancestor-|-261594.21]	26.1955	26.3067	26.3742	26.3156	26.5222	26.3134	25.8521	25.3749	26.1148	25.7202	26.0919
fig|261594.21.peg.411|GBAA0105|VBIBacAnt112616-0411|---SSU-ribosomal-protein-S12p-(S23e)---[Bacillus-anthracis-str.-Ames-Ancestor-|-261594.21]	23.2555	23.8173	23.8166	23.4638	24.0817	23.548	23.5176	22.5607	24.0588	24.7959	23.7726
fig|261594.21.peg.4115|GBAA3833|VBIBacAnt112616-4115|---Glutamine-synthetase-type-I-(EC-6.3.1.2)---[Bacillus-anthracis-str.-Ames-Ancestor-|-261594.21]	25.9461	26.0776	25.4612	25.2651	25.7214	26.2282	25.521	26.656	26.845	27.3963	25.7918
fig|261594.21.peg.412|GBAA0106|VBIBacAnt112616-0412|---SSU-ribosomal-protein-S7p-(S5e)---[Bacillus-anthracis-str.-Ames-Ancestor-|-261594.21]	26.7978	26.3273	26.055	26.2105	26.0925	26.8046	26.1326	25.672	26.875	26.9876	25.9224
fig|261594.21.peg.4124|GBAA3842|VBIBacAnt112616-4124|---RNA-binding-protein-Hfq---[Bacillus-anthracis-str.-Ames-Ancestor-|-261594.21]	22.7349	22.6935	22.1021	22.9907	22.3521		22.5215	23.4362	23.2788	23.4549	22.0891
fig|261594.21.peg.4128|GBAA3846|VBIBacAnt112616-4128|---PTS-system,-fructose-specific-IIA-component-(EC-2.7.1.69)-/-PTS-system,-fructose-specific-IIB-component-(EC-2.7.1.69)-/-PTS-system,-fructose-specific-IIC-component-(EC-2.7.1.69)---[Bacillus-anthracis-str.-Ames-Ancestor-|-261594.21]	18.6621	19.6175			19.6304	19.7761		19.2293	19.6464
fig|261594.21.peg.4129|GBAA3847|VBIBacAnt112616-4129|---1-phosphofructokinase-(EC-2.7.1.56)---[Bacillus-anthracis-str.-Ames-Ancestor-|-261594.21]										20.8654
fig|261594.21.peg.413|GBAA0107|VBIBacAnt112616-0413|---Translation-elongation-factor-G---[Bacillus-anthracis-str.-Ames-Ancestor-|-261594.21]	27.7534	28.8815	28.6006	28.642	28.7218	28.9995	27.4224	27.6713	29.2077	29.1454	28.7595
fig|261594.21.peg.4137|GBAA3854|VBIBacAnt112616-4137|---Chitinase-(EC-3.2.1.14)---[Bacillus-anthracis-str.-Ames-Ancestor-|-261594.21]										21.8963
fig|261594.21.peg.414|GBAA0108|VBIBacAnt112616-0414|---Translation-elongation-factor-Tu---[Bacillus-anthracis-str.-Ames-Ancestor-|-261594.21]	30.8081	31.0473	30.9503	30.5739	31.0087	31.1294	30.9229	30.9005	30.9613	31.1555	30.9535
fig|261594.21.peg.4141|GBAA3858|VBIBacAnt112616-4141|---DNA-binding-protein-HBsu---[Bacillus-anthracis-str.-Ames-Ancestor-|-261594.21]	25.7375	25.5301	25.3654	26.1367	25.8022	25.6959	25.4714	25.2814	25.6607	26.1782	25.1936
fig|261594.21.peg.415|GBAA0109|VBIBacAnt112616-0415|---SSU-ribosomal-protein-S10p-(S20e)---[Bacillus-anthracis-str.-Ames-Ancestor-|-261594.21]	26.3635	26.2292	26.2319	26.2215	25.7707	26.6661	26.2596	25.793	26.6576	26.4952	26.5132
fig|261594.21.peg.4156|GBAA3872|VBIBacAnt112616-4156|---Tripeptide-aminopeptidase-(EC-3.4.11.4)---[Bacillus-anthracis-str.-Ames-Ancestor-|-261594.21]	22.7317	22.5423	22.7217	22.7977	22.7728	23.0443	22.8159	22.7444	23.0235	22.5761	22.7177
fig|261594.21.peg.4158|GBAA3874|VBIBacAnt112616-4158|---hypothetical-protein---[Bacillus-anthracis-str.-Ames-Ancestor-|-261594.21]	25.0001			24.5179	22.0644				24.8106	25.5464
fig|261594.21.peg.416|GBAA0110|VBIBacAnt112616-0416|---LSU-ribosomal-protein-L3p-(L3e)---[Bacillus-anthracis-str.-Ames-Ancestor-|-261594.21]	25.7836	25.3456	25.4318	25.2996	25.289	25.7106	25.3798	24.5703	25.5801	25.6539	25.0892
fig|261594.21.peg.4160|GBAA3877|VBIBacAnt112616-4160|---Hydrolase,-alpha/beta-fold-family---[Bacillus-anthracis-str.-Ames-Ancestor-|-261594.21]									21.3527	21.1568
fig|261594.21.peg.417|GBAA0111|VBIBacAnt112616-0417|---LSU-ribosomal-protein-L4p-(L1e)---[Bacillus-anthracis-str.-Ames-Ancestor-|-261594.21]	25.7028	25.7567	25.4546	25.1099	25.2266	25.6252	25.4921	25.7321	26.6826	26.6396	25.8717
fig|261594.21.peg.418|GBAA0112|VBIBacAnt112616-0418|---LSU-ribosomal-protein-L23p-(L23Ae)---[Bacillus-anthracis-str.-Ames-Ancestor-|-261594.21]	25.4182	24.822	24.4568	25.1573	24.683	25.3097	24.8264	24.5573	25.7308	25.7074	24.5368
fig|261594.21.peg.419|GBAA0113|VBIBacAnt112616-0419|---LSU-ribosomal-protein-L2p-(L8e)---[Bacillus-anthracis-str.-Ames-Ancestor-|-261594.21]	24.8404	24.9148	24.7755	24.9686	24.4797	25.2037	25.1541	24.1902	25.5929	25.8284	24.7512
fig|261594.21.peg.4190|GBAA3906|VBIBacAnt112616-4190|---Outer-spore-coat-protein-E---[Bacillus-anthracis-str.-Ames-Ancestor-|-261594.21]				22.6885	24.4255
fig|261594.21.peg.4192|GBAA3908|VBIBacAnt112616-4192|---tRNA-i(6)A37-methylthiotransferase-(EC-2.8.4.3)---[Bacillus-anthracis-str.-Ames-Ancestor-|-261594.21]
fig|261594.21.peg.4193|GBAA3909|VBIBacAnt112616-4193|---2-oxoglutarate-oxidoreductase,-beta-subunit-(EC-1.2.7.3)---[Bacillus-anthracis-str.-Ames-Ancestor-|-261594.21]	22.0524	22.5303		22.3037	21.7261	22.3115		23.4682	23.2995	23.8624	22.7366
fig|261594.21.peg.4194|GBAA3910|VBIBacAnt112616-4194|---2-oxoglutarate-oxidoreductase,-gamma-subunit-(EC-1.2.7.3)-/-2-oxoglutarate-oxidoreductase,-alpha-subunit-(EC-1.2.7.3)---[Bacillus-anthracis-str.-Ames-Ancestor-|-261594.21]	25.112	25.4136	24.9321	25.225	25.3487	25.1749	24.8484	25.9008	25.5024	25.7934	25.0246
fig|261594.21.peg.4196|GBAA3912|VBIBacAnt112616-4196|---Stage-V-sporulation-protein-required-for-dehydratation-of-the-spore-core-and-assembly-of-the-coat-(SpoVS)---[Bacillus-anthracis-str.-Ames-Ancestor-|-261594.21]	26.6494	26.2713	26.4523	27.0171	26.9912	26.1333	26.4385	24.9246	24.735	23.8517	25.3739
fig|261594.21.peg.4198|GBAA3914|VBIBacAnt112616-4198|---FIG002344:-Hydrolase-(HAD-superfamily)---[Bacillus-anthracis-str.-Ames-Ancestor-|-261594.21]	22.6187	22.7514	22.6881	22.3817	22.7821	22.9882	22.6368	22.8253	22.3159	22.2495	22.8337
fig|261594.21.peg.4199|GBAA3915|VBIBacAnt112616-4199|---RecA-protein---[Bacillus-anthracis-str.-Ames-Ancestor-|-261594.21]	21.7284	21.4396		22.4862		22.0634			22.0658		22.2901
fig|261594.21.peg.420|GBAA0114|VBIBacAnt112616-0420|---SSU-ribosomal-protein-S19p-(S15e)---[Bacillus-anthracis-str.-Ames-Ancestor-|-261594.21]	24.8716	24.5152	24.6605	25.3285	24.2023	25.3556	25.2691	24.1483	25.311	25.2569	24.8939
fig|261594.21.peg.4200|VBIBacAnt112616-4200|---RecA-protein---[Bacillus-anthracis-str.-Ames-Ancestor-|-261594.21]	21.9668	21.8089	21.3451	22.7521	21.8699	22.2244	22.1306	21.7405	23.1709	21.9215	22.9964
fig|261594.21.peg.4201|GBAA3916|VBIBacAnt112616-4201|---ADP-ribose-pyrophosphatase-of-COG1058-family-(EC-3.6.1.13)-/-Nicotinamide-nucleotide-amidase-(EC-3.5.1.42)---[Bacillus-anthracis-str.-Ames-Ancestor-|-261594.21]									21.1219
fig|261594.21.peg.4204|GBAA3919|VBIBacAnt112616-4204|---ACT-domain-protein---[Bacillus-anthracis-str.-Ames-Ancestor-|-261594.21]								20.5646
fig|261594.21.peg.4205|GBAA3920|VBIBacAnt112616-4205|---FIG007042:-hypothetical-protein---[Bacillus-anthracis-str.-Ames-Ancestor-|-261594.21]				23.964	25.3228
fig|261594.21.peg.4207|GBAA3922|VBIBacAnt112616-4207|---FIG009210:-peptidase,-M16-family---[Bacillus-anthracis-str.-Ames-Ancestor-|-261594.21]	20.8373	22.502	20.5683	21.1895	19.7503	22.5645	19.6026	22.7077	22.6647	22.5211	21.3266
fig|261594.21.peg.4208|GBAA3923|VBIBacAnt112616-4208|---FIG001621:-Zinc-protease---[Bacillus-anthracis-str.-Ames-Ancestor-|-261594.21]	23.7584	23.7393	23.4096	23.7211	24.1033	23.2918	23.6495	24.0365	23.6949	23.4474	23.5814
fig|261594.21.peg.421|GBAA0115|VBIBacAnt112616-0421|---LSU-ribosomal-protein-L22p-(L17e)---[Bacillus-anthracis-str.-Ames-Ancestor-|-261594.21]	25.3623	25.2238	25.5185	25.2224	25.2242	25.4319	25.8212	24.5612	25.9034	26.6619	25.092
fig|261594.21.peg.4213|GBAA3927|VBIBacAnt112616-4213|---Unspecified-monosaccharide-ABC-transport-system,-substrate-binding-component---[Bacillus-anthracis-str.-Ames-Ancestor-|-261594.21]	25.2909	25.3842	25.6682	24.9341	25	25.722	25.4347	26.8384	26.2266	25.9948	25.9039
fig|261594.21.peg.4214|GBAA3928|VBIBacAnt112616-4214|---Transcriptional-regulator-in-cluster-with-Zn-dependent-hydrolase---[Bacillus-anthracis-str.-Ames-Ancestor-|-261594.21]	21.9626	21.8513	22.2208	24.6678		22.8403	22.181	23.3243	23.5265	23.9947	22.1903
fig|261594.21.peg.4218|GBAA3933|VBIBacAnt112616-4218|---Ribonuclease-J2-(endoribonuclease-in-RNA-processing)---[Bacillus-anthracis-str.-Ames-Ancestor-|-261594.21]	21.5374	22.0086	21.1718	21.9687		22.0996		21.3788	22.0555	22.4933	21.5035
fig|261594.21.peg.422|GBAA0116|VBIBacAnt112616-0422|---SSU-ribosomal-protein-S3p-(S3e)---[Bacillus-anthracis-str.-Ames-Ancestor-|-261594.21]	20.9576	25.8493	25.7098	24.7771	24.9511	25.5701	23.25	23.7128	26.6135	26.9886	25.5552
fig|261594.21.peg.4220|GBAA3935|VBIBacAnt112616-4220|---4-hydroxy-tetrahydrodipicolinate-synthase-(EC-4.3.3.7)---[Bacillus-anthracis-str.-Ames-Ancestor-|-261594.21]	24.4728	24.8205	24.349	24.0596	24.625	24.5122	24.2223	25.3555	25.0936	25.0417	24.959
fig|261594.21.peg.4221|GBAA3936|VBIBacAnt112616-4221|---Aspartokinase-(EC-2.7.2.4)---[Bacillus-anthracis-str.-Ames-Ancestor-|-261594.21]	22.2246	22.0609	22.2304	22.1601	22.4618	22.2245	22.1693	22.2123	22.339	22.5372	22.1126
fig|261594.21.peg.4222|GBAA3937|VBIBacAnt112616-4222|---Aspartate-semialdehyde-dehydrogenase-(EC-1.2.1.11)---[Bacillus-anthracis-str.-Ames-Ancestor-|-261594.21]	24.4839	25.2287	25.5118	25.2355	25.41	25.0718	24.3553	24.2202	24.967	25.0966	25.0331
fig|261594.21.peg.4223|GBAA3938|VBIBacAnt112616-4223|---Dipicolinate-synthase-subunit-B---[Bacillus-anthracis-str.-Ames-Ancestor-|-261594.21]					23.2595
fig|261594.21.peg.4224|GBAA3939|VBIBacAnt112616-4224|---Dipicolinate-synthase-subunit-A---[Bacillus-anthracis-str.-Ames-Ancestor-|-261594.21]				21.4929	23.0614
fig|261594.21.peg.4226|GBAA3942|VBIBacAnt112616-4226|---FIG007959:-peptidase,-M16-family---[Bacillus-anthracis-str.-Ames-Ancestor-|-261594.21]									21.9132		20.5627
fig|261594.21.peg.4228|GBAA3944|VBIBacAnt112616-4228|---Polyribonucleotide-nucleotidyltransferase-(EC-2.7.7.8)---[Bacillus-anthracis-str.-Ames-Ancestor-|-261594.21]	24.8509	24.6386	24.6199	24.7737	24.9895	24.399	24.7261	24.3322	24.2734	24.4403	24.1563
fig|261594.21.peg.4229|GBAA3945|VBIBacAnt112616-4229|---SSU-ribosomal-protein-S15p-(S13e)---[Bacillus-anthracis-str.-Ames-Ancestor-|-261594.21]	25.0872	23.6997	24.0756	24.508	23.7174	25.0913	23.8511	23.4615	25.0438	25.806	24.1398
fig|261594.21.peg.423|GBAA0117|VBIBacAnt112616-0423|---LSU-ribosomal-protein-L16p-(L10e)---[Bacillus-anthracis-str.-Ames-Ancestor-|-261594.21]		24.4013	24.0904	23.7994	23.5008	24.9187			25.2567	24.9549	24.5331
fig|261594.21.peg.4234|GBAA3950|VBIBacAnt112616-4234|---Translation-initiation-factor-2---[Bacillus-anthracis-str.-Ames-Ancestor-|-261594.21]	24.8929	25.2065	25.3622	25.0674	25.5095	24.7209	25.8173	24.1775	24.5548	24.4321	24.7761
fig|261594.21.peg.4236|GBAA3952|VBIBacAnt112616-4236|---COG2740:-Predicted-nucleic-acid-binding-protein-implicated-in-transcription-termination---[Bacillus-anthracis-str.-Ames-Ancestor-|-261594.21]		22.1733		23.0741	22.5009	22.2673
fig|261594.21.peg.4237|GBAA3953|VBIBacAnt112616-4237|---Transcription-termination-protein-NusA---[Bacillus-anthracis-str.-Ames-Ancestor-|-261594.21]	23.8639	23.7973	23.7533	24.1652	23.8348	23.8723	23.3122	23.2135	23.7327	24.171	23.4667
fig|261594.21.peg.4238|GBAA3954|VBIBacAnt112616-4238|---Bacterial-ribosome-SSU-maturation-protein-RimP---[Bacillus-anthracis-str.-Ames-Ancestor-|-261594.21]	21.1687	21.3393	20.7963	20.766		21.3462	20.6841		21.3793	21.7295
fig|261594.21.peg.424|GBAA0118|VBIBacAnt112616-0424|---LSU-ribosomal-protein-L29p-(L35e)---[Bacillus-anthracis-str.-Ames-Ancestor-|-261594.21]	24.6161	24.2892	24.2979	25.3539	24.4126	25.5077	23.8204	23.1693	25.2203	24.6265	24.8473
fig|261594.21.peg.4241|GBAA3957|VBIBacAnt112616-4241|---Prolyl-tRNA-synthetase-(EC-6.1.1.15),-bacterial-type---[Bacillus-anthracis-str.-Ames-Ancestor-|-261594.21]	23.3993	22.8455	23.0831	23.3566	23.4065	23.3272	23.0523	23.1628	23.3553	23.5972	22.8749
fig|261594.21.peg.4246|GBAA3962|VBIBacAnt112616-4246|---Ribosome-recycling-factor---[Bacillus-anthracis-str.-Ames-Ancestor-|-261594.21]	26.0189	25.7925	25.7549	25.4543	25.5316	25.8897	25.7141	25.025	25.4086	25.0476	25.6504
fig|261594.21.peg.4247|GBAA3963|VBIBacAnt112616-4247|---Uridine-monophosphate-kinase-(EC-2.7.4.22)---[Bacillus-anthracis-str.-Ames-Ancestor-|-261594.21]	22.4988	22.6892	22.2991			22.7136	22.6653	22.6185	22.7984	23.3458	22.9525
fig|261594.21.peg.4248|GBAA3964|VBIBacAnt112616-4248|---Translation-elongation-factor-Ts---[Bacillus-anthracis-str.-Ames-Ancestor-|-261594.21]	27.1517	27.3796	27.6223	26.7949	26.5465	27.1139	26.545	27.5362	27.6874	27.5882	27.5309
fig|261594.21.peg.4249|GBAA3965|VBIBacAnt112616-4249|---SSU-ribosomal-protein-S2p-(SAe)---[Bacillus-anthracis-str.-Ames-Ancestor-|-261594.21]	25.9272	26.0573	25.6915	25.163	25.4003	26.1717	25.2969	25.8691	26.6334	26.5628	26.2646
fig|261594.21.peg.425|GBAA0119|VBIBacAnt112616-0425|---SSU-ribosomal-protein-S17p-(S11e)---[Bacillus-anthracis-str.-Ames-Ancestor-|-261594.21]	22.1664	23.0026	23.0027	23.7966		21.8916	22.152	22.7016	24.2525	23.9393	23.3483
fig|261594.21.peg.4250|GBAA3966|VBIBacAnt112616-4250|---GTP-sensing-transcriptional-pleiotropic-repressor-codY---[Bacillus-anthracis-str.-Ames-Ancestor-|-261594.21]	24.9824	25.1427	24.5112	24.5008	24.728	24.233	24.1303	25.2705	25.0643	25.2493	25.3486
fig|261594.21.peg.4251|GBAA3967|VBIBacAnt112616-4251|---ATP-dependent-hsl-protease-ATP-binding-subunit-HslU---[Bacillus-anthracis-str.-Ames-Ancestor-|-261594.21]	24.9671	25.2111	25.2044	25.1445	25.7765	24.367	24.5838	24.9447	24.4207	23.8409	25.081
fig|261594.21.peg.4252|GBAA3968|VBIBacAnt112616-4252|---ATP-dependent-protease-HslV-(EC-3.4.25.-)---[Bacillus-anthracis-str.-Ames-Ancestor-|-261594.21]		19.6055
fig|261594.21.peg.4257|GBAA3973|VBIBacAnt112616-4257|---Succinyl-CoA-ligase-[ADP-forming]-alpha-chain-(EC-6.2.1.5)---[Bacillus-anthracis-str.-Ames-Ancestor-|-261594.21]	27.6659	27.3631	27.3848	27.3847	26.8765	27.4369	27.1413	27.3003	27.5931	26.0972	27.5823
fig|261594.21.peg.4258|GBAA3974|VBIBacAnt112616-4258|---Succinyl-CoA-ligase-[ADP-forming]-beta-chain-(EC-6.2.1.5)---[Bacillus-anthracis-str.-Ames-Ancestor-|-261594.21]	28.0329	28.0969	27.7861	27.5059	27.6083	27.8513	27.5435	28.5908	28.3497	27.3852	28.1412
fig|261594.21.peg.426|GBAA0120|VBIBacAnt112616-0426|---LSU-ribosomal-protein-L14p-(L23e)---[Bacillus-anthracis-str.-Ames-Ancestor-|-261594.21]	26.7378	26.0925	25.7899	26.2568	25.9858	26.5744	26.085	25.3822	26.3927	26.5008	25.796
fig|261594.21.peg.4260|GBAA3976|VBIBacAnt112616-4260|---50S-ribosomal-subunit-maturation-GTPase-RbgA-(B.-subtilis-YlqF)---[Bacillus-anthracis-str.-Ames-Ancestor-|-261594.21]
fig|261594.21.peg.4262|GBAA3978|VBIBacAnt112616-4262|---LSU-ribosomal-protein-L19p---[Bacillus-anthracis-str.-Ames-Ancestor-|-261594.21]	23.6838	24.1799	23.7422	23.8193	23.4239	23.7229	24.3921	24.9768	25.8314	25.7029	25.0133
fig|261594.21.peg.4266|GBAA3982|VBIBacAnt112616-4266|---SSU-ribosomal-protein-S16p---[Bacillus-anthracis-str.-Ames-Ancestor-|-261594.21]	25.3652	24.868	24.9951	25.7356	25.2533	25.6333	25.0081	24.1431	25.8159	25.8433	24.8762
fig|261594.21.peg.4267|GBAA3983|VBIBacAnt112616-4267|---Signal-recognition-particle-protein-Ffh---[Bacillus-anthracis-str.-Ames-Ancestor-|-261594.21]	24.0239	23.8561	24.0136	23.7783	23.8198	24.3277	23.6001	24.0388	23.7781	23.6791	23.8962
fig|261594.21.peg.4268|GBAA3984|VBIBacAnt112616-4268|---Signal-recognition-particle-associated-protein---[Bacillus-anthracis-str.-Ames-Ancestor-|-261594.21]										20.7388
fig|261594.21.peg.4269|GBAA3985|VBIBacAnt112616-4269|---Signal-recognition-particle-receptor-FtsY---[Bacillus-anthracis-str.-Ames-Ancestor-|-261594.21]		19.2675							19.2504
fig|261594.21.peg.427|GBAA0121|VBIBacAnt112616-0427|---LSU-ribosomal-protein-L24p-(L26e)---[Bacillus-anthracis-str.-Ames-Ancestor-|-261594.21]	25.3351	24.6564	24.6577	25.733	24.4471	25.3438	24.6463	24.2043	25.2676	25.2949	24.5649
fig|261594.21.peg.4272|GBAA3988|VBIBacAnt112616-4272|---Acyl-carrier-protein---[Bacillus-anthracis-str.-Ames-Ancestor-|-261594.21]	25.3661	26.3159	26.0486	26.063	25.8838	25.5226	25.6557	26.3602	26.2452	26.288	26.2603
fig|261594.21.peg.4273|GBAA3989|VBIBacAnt112616-4273|---3-oxoacyl-[acyl-carrier-protein]-reductase-(EC-1.1.1.100)---[Bacillus-anthracis-str.-Ames-Ancestor-|-261594.21]	20.4179	21.9748	23.0878	22.5123		22.2019	22.6321		21.0828		21.9734
fig|261594.21.peg.4275|GBAA3991|VBIBacAnt112616-4275|---Phosphate:acyl-ACP-acyltransferase-PlsX-(EC-2.3.1.n2)---[Bacillus-anthracis-str.-Ames-Ancestor-|-261594.21]									20.0638
fig|261594.21.peg.4276|GBAA3992|VBIBacAnt112616-4276|---Transcription-factor-FapR---[Bacillus-anthracis-str.-Ames-Ancestor-|-261594.21]
fig|261594.21.peg.4278|GBAA3994|VBIBacAnt112616-4278|---Dihydroxyacetone-kinase-like-protein,-phosphatase-domain-/-Dihydroxyacetone-kinase-like-protein,-kinase-domain---[Bacillus-anthracis-str.-Ames-Ancestor-|-261594.21]	22.5007	22.9587		23.0275	23.6487	23.0467	23.1584	22.7113	23.1776	24.4519	22.5696
fig|261594.21.peg.4279|GBAA3995|VBIBacAnt112616-4279|---FIG001802:-Putative-alkaline-shock-protein---[Bacillus-anthracis-str.-Ames-Ancestor-|-261594.21]	21.8392	22.168		22.3032	22.0063	22.0363		22.6882	22.3689	22.6026	22.5105
fig|261594.21.peg.428|GBAA0122|VBIBacAnt112616-0428|---LSU-ribosomal-protein-L5p-(L11e)---[Bacillus-anthracis-str.-Ames-Ancestor-|-261594.21]	26.8471	26.5481	26.416	26.4071	26.2333	26.9457	26.2859	25.9881	27.0421	27.2893	26.5269
fig|261594.21.peg.4282|GBAA3998|VBIBacAnt112616-4282|---Ribulose-phosphate-3-epimerase-(EC-5.1.3.1)---[Bacillus-anthracis-str.-Ames-Ancestor-|-261594.21]	21.808	22.1893	21.0866	22.6393		22.3372	22.9601	23.0413	23.5457	24.7032	22.7474
fig|261594.21.peg.4288|GBAA4004|VBIBacAnt112616-4288|---Methionyl-tRNA-formyltransferase-(EC-2.1.2.9)---[Bacillus-anthracis-str.-Ames-Ancestor-|-261594.21]
fig|261594.21.peg.4296|GBAA4012|VBIBacAnt112616-4296|---P-type-Ca(2+)-transport-ATPase-(EC-3.6.3.8)---[Bacillus-anthracis-str.-Ames-Ancestor-|-261594.21]				20.9736	21.3721
fig|261594.21.peg.4298|GBAA4014|VBIBacAnt112616-4298|---Proline-dipeptidase-(EC-3.4.13.9)---[Bacillus-anthracis-str.-Ames-Ancestor-|-261594.21]											18.9244
fig|261594.21.peg.430|GBAA0124|VBIBacAnt112616-0430|---SSU-ribosomal-protein-S8p-(S15Ae)---[Bacillus-anthracis-str.-Ames-Ancestor-|-261594.21]	25.041	24.5629	24.0884	24.5871	24.3163	24.8911	24.0578	24.4357	24.853	24.6942	24.64
fig|261594.21.peg.4306|GBAA4021|VBIBacAnt112616-4306|---Orotate-phosphoribosyltransferase-(EC-2.4.2.10)---[Bacillus-anthracis-str.-Ames-Ancestor-|-261594.21]	22.2676	22.9176		24.0276		22.9977		22.7221	24.0914	25.471	23.059
fig|261594.21.peg.431|GBAA0125|VBIBacAnt112616-0431|---LSU-ribosomal-protein-L6p-(L9e)---[Bacillus-anthracis-str.-Ames-Ancestor-|-261594.21]	26.7697	26.5123	26.4337	26.5598	26.5453	26.872	26.0754	25.9318	26.9297	27.008	26.3871
fig|261594.21.peg.4310|GBAA4025|VBIBacAnt112616-4310|---Carbamoyl-phosphate-synthase-large-chain-(EC-6.3.5.5)---[Bacillus-anthracis-str.-Ames-Ancestor-|-261594.21]		24.2037		24.7323		24.118		22.6709	24.0857	25.6328	23.1596
fig|261594.21.peg.4312|GBAA4027|VBIBacAnt112616-4312|---Dihydroorotase-(EC-3.5.2.3)---[Bacillus-anthracis-str.-Ames-Ancestor-|-261594.21]		21.6059		21.2567		21.495		21.4546	21.8874	22.8277	20.8029
fig|261594.21.peg.4319|GBAA4034|VBIBacAnt112616-4319|---Isoleucyl-tRNA-synthetase-(EC-6.1.1.5)---[Bacillus-anthracis-str.-Ames-Ancestor-|-261594.21]	23.7799	24.3902	23.0678	22.79	23.1822	24.2698	23.2303	25.6893	26.1812	24.7192	24.6989
fig|261594.21.peg.432|GBAA0126|VBIBacAnt112616-0432|---LSU-ribosomal-protein-L18p-(L5e)---[Bacillus-anthracis-str.-Ames-Ancestor-|-261594.21]		22.9579	21.818	21.9103			24.5616		23.5244
fig|261594.21.peg.4320|GBAA4035|VBIBacAnt112616-4320|---Cell-division-initiation-protein-DivIVA---[Bacillus-anthracis-str.-Ames-Ancestor-|-261594.21]	21.7013	21.6136	21.8728	22.0986	21.5402	22.1181	21.6849	21.6378	22.3239	22.0327	21.3169
fig|261594.21.peg.4322|GBAA4037|VBIBacAnt112616-4322|---Cell-division-integral-membrane-protein,-YGGT-family---[Bacillus-anthracis-str.-Ames-Ancestor-|-261594.21]										20.3324
fig|261594.21.peg.4328|GBAA4043|VBIBacAnt112616-4328|---RNA-polymerase-sporulation-specific-sigma-factor-SigE---[Bacillus-anthracis-str.-Ames-Ancestor-|-261594.21]	23.4757	23.2709	23.1756	24.0987			23.3762		24.3088	23.4991	23.2433
fig|261594.21.peg.433|GBAA0127|VBIBacAnt112616-0433|---SSU-ribosomal-protein-S5p-(S2e)---[Bacillus-anthracis-str.-Ames-Ancestor-|-261594.21]	26.1342	25.8733	26.1862	25.7103	26.3657	26.3749	26.5358	24.9471	26.0844	26.2729	25.4811
fig|261594.21.peg.4330|GBAA4045|VBIBacAnt112616-4330|---Cell-division-protein-FtsZ-(EC-3.4.24.-)---[Bacillus-anthracis-str.-Ames-Ancestor-|-261594.21]	26.3223	26.2342	26.107	26.443	26.4911	26.0582	26.2576	25.4712	25.966	25.8735	25.587
fig|261594.21.peg.4331|GBAA4046|VBIBacAnt112616-4331|---Cell-division-protein-FtsA---[Bacillus-anthracis-str.-Ames-Ancestor-|-261594.21]	23.6342	24.2383	24.2343	23.6446	24.5181	23.1183	24.7182	22.5087	23.2689	23.313	23.5897
fig|261594.21.peg.4334|GBAA4049|VBIBacAnt112616-4334|---UDP-N-acetylglucosamine--N-acetylmuramyl-(pentapeptide)-pyrophosphoryl-undecaprenol-N-acetylglucosamine-transferase-(EC-2.4.1.227)---[Bacillus-anthracis-str.-Ames-Ancestor-|-261594.21]											21.1939
fig|261594.21.peg.4336|GBAA4051|VBIBacAnt112616-4336|---UDP-N-acetylmuramoylalanine--D-glutamate-ligase-(EC-6.3.2.9)---[Bacillus-anthracis-str.-Ames-Ancestor-|-261594.21]
fig|261594.21.peg.434|GBAA0128|VBIBacAnt112616-0434|---LSU-ribosomal-protein-L30p-(L7e)---[Bacillus-anthracis-str.-Ames-Ancestor-|-261594.21]	23.5967	23.7995	23.6179	24.1256	21.8609	23.5494	23.0215	21.8044	23.5399	23.5051	22.581
fig|261594.21.peg.4342|GBAA4057|VBIBacAnt112616-4342|---16S-rRNA-(cytosine(1402)-N(4))-methyltransferase-EC-2.1.1.199)---[Bacillus-anthracis-str.-Ames-Ancestor-|-261594.21]	21.6302	21.0623						21.4706	22.669	22.6319	21.0693
fig|261594.21.peg.4346|GBAA4060|VBIBacAnt112616-4346|---Uncharacterized-N-acetyltransferase-BT9727-3663-(EC-2.3.1.-)---[Bacillus-anthracis-str.-Ames-Ancestor-|-261594.21]	21.8624	21.7496	22.4394	21.0347	22.3813	22.2639	23.692	21.509	22.534		21.494
fig|261594.21.peg.4347|GBAA4061|VBIBacAnt112616-4347|---Prespore-specific-transcriptional-activator-RsfA---[Bacillus-anthracis-str.-Ames-Ancestor-|-261594.21]				23.0557	24.0827
fig|261594.21.peg.4348|GBAA4062|VBIBacAnt112616-4348|---LSU-ribosomal-protein-L32p-@-LSU-ribosomal-protein-L32p,-zinc-dependent---[Bacillus-anthracis-str.-Ames-Ancestor-|-261594.21]											19.8761
fig|261594.21.peg.4349|GBAA4063|VBIBacAnt112616-4349|---FIG01269488:-protein,-clustered-with-ribosomal-protein-L32p---[Bacillus-anthracis-str.-Ames-Ancestor-|-261594.21]		21.6305						22.785	22.2448	22.3267	21.5809
fig|261594.21.peg.435|GBAA0129|VBIBacAnt112616-0435|---LSU-ribosomal-protein-L15p-(L27Ae)---[Bacillus-anthracis-str.-Ames-Ancestor-|-261594.21]	25.9503	25.2068	25.1892	25.6706	24.8026	26.1265	24.9819	25.2756	26.4475	26.6004	25.8691
fig|261594.21.peg.437|GBAA0131|VBIBacAnt112616-0437|---Adenylate-kinase-(EC-2.7.4.3)---[Bacillus-anthracis-str.-Ames-Ancestor-|-261594.21]	25.1889	24.7678	24.7687	24.9992	24.9753	24.7249	24.9156	23.7975	24.7884	24.7222	24.5687
fig|261594.21.peg.4383|GBAA4098|VBIBacAnt112616-4383|---hypothetical-protein---[Bacillus-anthracis-str.-Ames-Ancestor-|-261594.21]
fig|261594.21.peg.439|GBAA0133|VBIBacAnt112616-0439|---Translation-initiation-factor-1---[Bacillus-anthracis-str.-Ames-Ancestor-|-261594.21]	21.5952	22.9647	22.4247	23.4622	23.3619	22.4562	24.1923	21.0526	22.3092	23.1024	22.0361
fig|261594.21.peg.441|GBAA0135|VBIBacAnt112616-0441|---SSU-ribosomal-protein-S13p-(S18e)---[Bacillus-anthracis-str.-Ames-Ancestor-|-261594.21]	24.6983	24.8284	24.5817	25.1218	24.9974	25.0745	24.2323	23.9746	24.7155	23.4267	25.1903
fig|261594.21.peg.442|GBAA0136|VBIBacAnt112616-0442|---SSU-ribosomal-protein-S11p-(S14e)---[Bacillus-anthracis-str.-Ames-Ancestor-|-261594.21]	24.4671	25.1382	25.9043	25.4753	25.2654	25.5295	26.194	23.2596	25.4572	25.9158	24.6611
fig|261594.21.peg.443|GBAA0137|VBIBacAnt112616-0443|---DNA-directed-RNA-polymerase-alpha-subunit-(EC-2.7.7.6)---[Bacillus-anthracis-str.-Ames-Ancestor-|-261594.21]	24.7949	24.6998	24.9009	25.098	24.9623	24.6444	24.8625	23.8149	24.4639	24.6637	24.5077
fig|261594.21.peg.4433|GBAA4148|VBIBacAnt112616-4433|---Phenylalanyl-tRNA-synthetase-alpha-subunit---[Bacillus-anthracis-str.-Ames-Ancestor-|-261594.21]	23.5883	23.7324	23.8237	23.9719	23.9165	23.8956	23.7436	23.1953	22.7356	23.1191	24.0207
fig|261594.21.peg.4438|GBAA4153|VBIBacAnt112616-4438|---Cytochrome-c-oxidase-polypeptide-I-(EC-1.9.3.1)---[Bacillus-anthracis-str.-Ames-Ancestor-|-261594.21]	24.1385	23.8219				23.2303
fig|261594.21.peg.4439|GBAA4154|VBIBacAnt112616-4439|---Cytochrome-c-oxidase-polypeptide-II-(EC-1.9.3.1)---[Bacillus-anthracis-str.-Ames-Ancestor-|-261594.21]											22.0328
fig|261594.21.peg.444|GBAA0138|VBIBacAnt112616-0444|---LSU-ribosomal-protein-L17p---[Bacillus-anthracis-str.-Ames-Ancestor-|-261594.21]	26.6068	25.8432	26.2718	26.4552	26.207	26.4448	26.2455	25.0568	26.2519	26.1238	25.8411
fig|261594.21.peg.4442|GBAA4157|VBIBacAnt112616-4442|---Pyruvate-carboxylase-(EC-6.4.1.1)---[Bacillus-anthracis-str.-Ames-Ancestor-|-261594.21]	26.531	26.7802	26.8664	26.4049	26.6949	26.749	26.7709	27.0027	26.2602	26.068	26.0573
fig|261594.21.peg.4444|GBAA4159|VBIBacAnt112616-4444|---Conserved-hypothetical-protein-YlaN---[Bacillus-anthracis-str.-Ames-Ancestor-|-261594.21]		21.0414				20.8238			21.2707	20.1117	20.3239
fig|261594.21.peg.4446|GBAA4161|VBIBacAnt112616-4446|---Predicted-ATPase-related-to-phosphate-starvation-inducible-protein-PhoH---[Bacillus-anthracis-str.-Ames-Ancestor-|-261594.21]	22.47	22.571		23.0926	23.6711	22.0288					22.6789
fig|261594.21.peg.4451|GBAA4166|VBIBacAnt112616-4451|---GTP-binding-protein-TypA/BipA---[Bacillus-anthracis-str.-Ames-Ancestor-|-261594.21]	23.4287	23.2045	22.8926	22.7496	22.9154	23.8	23.3211	23.5164	24.6957	24.9691	23.2148
fig|261594.21.peg.4457|GBAA4172|VBIBacAnt112616-4457|---Arginine-decarboxylase-(EC-4.1.1.19)---[Bacillus-anthracis-str.-Ames-Ancestor-|-261594.21]	21.548							21.0065	20.9344		21.1534
fig|261594.21.peg.4462|GBAA4177|VBIBacAnt112616-4462|---hypothetical-protein---[Bacillus-anthracis-str.-Ames-Ancestor-|-261594.21]		21.6944
fig|261594.21.peg.4465|GBAA4181|VBIBacAnt112616-4465|---Dihydrolipoamide-dehydrogenase-of-pyruvate-dehydrogenase-complex-(EC-1.8.1.4)---[Bacillus-anthracis-str.-Ames-Ancestor-|-261594.21]	27.4343	27.3079	27.2846	26.5744	26.8128	27.7155	27.0007	27.375	27.3634	27.7526	27.0941
fig|261594.21.peg.4466|GBAA4182|VBIBacAnt112616-4466|---Dihydrolipoamide-acetyltransferase-component-of-pyruvate-dehydrogenase-complex-(EC-2.3.1.12)---[Bacillus-anthracis-str.-Ames-Ancestor-|-261594.21]	26.9308	26.8113	26.7952	26.3842	26.31	27.2791	27.0158	26.7732	27.1027	27.5807	26.7837
fig|261594.21.peg.4467|GBAA4183|VBIBacAnt112616-4467|---Pyruvate-dehydrogenase-E1-component-beta-subunit-(EC-1.2.4.1)---[Bacillus-anthracis-str.-Ames-Ancestor-|-261594.21]	27.5883	28.0283	27.8219	26.865	27.0589	28.2033	27.5088	28.0562	27.9929	28.1812	27.9948
fig|261594.21.peg.4468|GBAA4184|VBIBacAnt112616-4468|---Pyruvate-dehydrogenase-E1-component-alpha-subunit-(EC-1.2.4.1)---[Bacillus-anthracis-str.-Ames-Ancestor-|-261594.21]	26.7872	27.098	26.958	26.3753	26.4569	27.4121	26.6308	26.983	27.284	27.6187	27.0827
fig|261594.21.peg.4470|GBAA4187|VBIBacAnt112616-4470|---Peptide-deformylase-(EC-3.5.1.88)---[Bacillus-anthracis-str.-Ames-Ancestor-|-261594.21]	24.4125	24.1649	24.1711	24.071	24.0868	24.4021	24.0661	24.5405	23.9369	23.291	24.2746
fig|261594.21.peg.4473|GBAA4190|VBIBacAnt112616-4473|---Ribonuclease-J1-(endonuclease-and-5-exonuclease)---[Bacillus-anthracis-str.-Ames-Ancestor-|-261594.21]	22.5447	22.45	22.4074	22.729	22.5709	22.4679	22.327	22.3314	22.4826	22.3528	22.4539
fig|261594.21.peg.4477|GBAA4194|VBIBacAnt112616-4477|---2,3,4,5-tetrahydropyridine-2,6-dicarboxylate-N-acetyltransferase-(EC-2.3.1.89)---[Bacillus-anthracis-str.-Ames-Ancestor-|-261594.21]	24.8494	25.0214	24.8593	24.7832	24.8439	25.3477	24.3087	25.5291	25.0917	25.2277	24.7043
fig|261594.21.peg.4479|GBAA4196|VBIBacAnt112616-4479|---FIG042801:-CBS-domain-containing-protein---[Bacillus-anthracis-str.-Ames-Ancestor-|-261594.21]	22.2112	22.4908	22.6984	23.2892		23.0308	22.3984	24.5651	23.9782	23.6206	23.0542
fig|261594.21.peg.4483|GBAA4200|VBIBacAnt112616-4483|---hypothetical-protein---[Bacillus-anthracis-str.-Ames-Ancestor-|-261594.21]	24.1805	24.0186	24.0069	24.1645	23.4997	24.243	23.9865	23.9293	24.0808	24.3475	24.0024
fig|261594.21.peg.4485|GBAA4202|VBIBacAnt112616-4485|---hypothetical-protein---[Bacillus-anthracis-str.-Ames-Ancestor-|-261594.21]	24.9036	21.9446	22.2205	23.6585	23.1979		22.8829		24.5969	25.4015	22.3977
fig|261594.21.peg.4487|GBAA4204|VBIBacAnt112616-4487|---Oxidoreductase,-short-chain-dehydrogenase/reductase-family---[Bacillus-anthracis-str.-Ames-Ancestor-|-261594.21]		21.3308						21.7887
fig|261594.21.peg.449|GBAA0143|VBIBacAnt112616-0449|---LSU-ribosomal-protein-L13p-(L13Ae)---[Bacillus-anthracis-str.-Ames-Ancestor-|-261594.21]	26.4869	26.2235	26.5921	26.6615	26.638	26.2371	26.7255	25.3203	26.3251	25.9709	25.9931
fig|261594.21.peg.450|GBAA0144|VBIBacAnt112616-0450|---SSU-ribosomal-protein-S9p-(S16e)---[Bacillus-anthracis-str.-Ames-Ancestor-|-261594.21]	23.9952	24.2213	23.9795	24.2111	23.982	24.2695	23.8348	23.3966	24.5721	25.0003	24.1436
fig|261594.21.peg.4500|GBAA4218|VBIBacAnt112616-4500|---5-methyltetrahydropteroyltriglutamate--homocysteine-methyltransferase-(EC-2.1.1.14)---[Bacillus-anthracis-str.-Ames-Ancestor-|-261594.21]	28.1273	28.1141	28.0563	28.3986	28.554	27.5043	27.9272	28.6516	26.5476	26.2823	27.9387
fig|261594.21.peg.4504|GBAA4222|VBIBacAnt112616-4504|---hypothetical-protein---[Bacillus-anthracis-str.-Ames-Ancestor-|-261594.21]											20.9679
fig|261594.21.peg.4507|GBAA4225|VBIBacAnt112616-4507|---N-acetyl-L,L-diaminopimelate-aminotransferase-(EC-2.6.1.-)---[Bacillus-anthracis-str.-Ames-Ancestor-|-261594.21]	22.4497	22.5645	22.5505	22.7454		22.5392		22.9166	22.4956	22.2368	22.3528
fig|261594.21.peg.4523|GBAA4240|VBIBacAnt112616-4523|---3-ketoacyl-CoA-thiolase-(EC-2.3.1.16)-@-Acetyl-CoA-acetyltransferase-(EC-2.3.1.9)---[Bacillus-anthracis-str.-Ames-Ancestor-|-261594.21]	27.0826	26.5139	26.7446	26.8833	26.8744	26.4983	26.9922	25.9827	25.8777	23.5392	26.5691
fig|261594.21.peg.453|GBAA0147|VBIBacAnt112616-0453|---Scaffold-protein-for-[4Fe-4S]-cluster-assembly-ApbC,-MRP-like---[Bacillus-anthracis-str.-Ames-Ancestor-|-261594.21]	24.1429	23.438	23.4905	23.3555	23.1926	24.1102	23.4822	25.2663	24.3289	23.1113	24.2558
fig|261594.21.peg.4532|GBAA4249|VBIBacAnt112616-4532|---D-beta-hydroxybutyrate-dehydrogenase-(EC-1.1.1.30)---[Bacillus-anthracis-str.-Ames-Ancestor-|-261594.21]	24.766	24.6369	24.7906	25.4205	25.4154	24.0017	25.0512	23.171	22.7165	25.0158	23.1258
fig|261594.21.peg.4536|GBAA4253|VBIBacAnt112616-4536|---Aliphatic-amidase-AmiE-(EC-3.5.1.4)---[Bacillus-anthracis-str.-Ames-Ancestor-|-261594.21]									21.2295
fig|261594.21.peg.4543|GBAA4260|VBIBacAnt112616-4543|---hypothetical-protein---[Bacillus-anthracis-str.-Ames-Ancestor-|-261594.21]								16.6034			18.6789
fig|261594.21.peg.4550|GBAA4267|VBIBacAnt112616-4550|---Phosphoenolpyruvate-protein-phosphotransferase-of-PTS-system-(EC-2.7.3.9)---[Bacillus-anthracis-str.-Ames-Ancestor-|-261594.21]	24.4372	23.165	24.0652	23.5099	23.8146	23.7319	23.2695	24.1539	23.7636	25.2293	22.8318
fig|261594.21.peg.4551|GBAA4268|VBIBacAnt112616-4551|---Phosphotransferase-system,-phosphocarrier-protein-HPr---[Bacillus-anthracis-str.-Ames-Ancestor-|-261594.21]	23.1492	23.4228		23.6573	23.7839	24.1877	23.9674	23.3987	23.5679	24.192	23.4248
fig|261594.21.peg.4552|GBAA4269|VBIBacAnt112616-4552|---PTS-system,-N-acetylglucosamine-specific-IIA-component-(EC-2.7.1.69)-/-PTS-system,-N-acetylglucosamine-specific-IIB-component-(EC-2.7.1.69)-/-PTS-system,-N-acetylglucosamine-specific-IIC-component-(EC-2.7.1.69)---[Bacillus-anthracis-str.-Ames-Ancestor-|-261594.21]	22.8404	22.663	22.5445	22.5074	22.6662	23.0908	22.9641	23.523	22.9663	23.3017	22.4166
fig|261594.21.peg.4554|GBAA4271|VBIBacAnt112616-4554|---Hydrolase,-haloacid-dehalogenase-like-family---[Bacillus-anthracis-str.-Ames-Ancestor-|-261594.21]		20.5465								23.585
fig|261594.21.peg.4556|GBAA4273|VBIBacAnt112616-4556|---Glucosamine-6-phosphate-deaminase-(EC-3.5.99.6)---[Bacillus-anthracis-str.-Ames-Ancestor-|-261594.21]						21.6755		22.1954		21.9008
fig|261594.21.peg.4557|GBAA4274|VBIBacAnt112616-4557|---N-acetylglucosamine-6-phosphate-deacetylase-(EC-3.5.1.25)---[Bacillus-anthracis-str.-Ames-Ancestor-|-261594.21]	23.4791	23.1204	23.3335	23.3461	23.7445	22.9056	23.3569	23.567	22.7186	23.0431	22.916
fig|261594.21.peg.4559|GBAA4276|VBIBacAnt112616-4559|---Segregation-and-condensation-protein-B---[Bacillus-anthracis-str.-Ames-Ancestor-|-261594.21]										19.2166
fig|261594.21.peg.4565|GBAA4283|VBIBacAnt112616-4565|---Peptidyl-prolyl-cis-trans-isomerase-(EC-5.2.1.8)---[Bacillus-anthracis-str.-Ames-Ancestor-|-261594.21]	24.4786	24.1471	24.8083	25.1367	24.4833	24.5583	24.7726	22.5342	23.6029	23.9095	24.46
fig|261594.21.peg.4566|GBAA4284|VBIBacAnt112616-4566|---Extracellular-protein---[Bacillus-anthracis-str.-Ames-Ancestor-|-261594.21]	19.4827	19.28	19.3477	20.2549	20.3115			18.3673	19.6641
fig|261594.21.peg.4577|GBAA4294|VBIBacAnt112616-4577|---RNA-polymerase-sporulation-specific-sigma-factor-SigF---[Bacillus-anthracis-str.-Ames-Ancestor-|-261594.21]				23.3209
fig|261594.21.peg.4578|GBAA4295|VBIBacAnt112616-4578|---Anti-sigma-F-factor-(EC-2.7.11.1)---[Bacillus-anthracis-str.-Ames-Ancestor-|-261594.21]	21.9436	22.708	22.7408	22.8165	22.337	22.1245	22.6163		22.4293	22.3888	22.4251
fig|261594.21.peg.4579|GBAA4296|VBIBacAnt112616-4579|---Anti-sigma-F-factor-antagonist---[Bacillus-anthracis-str.-Ames-Ancestor-|-261594.21]	23.2265	23.9394	23.9861	24.779	24.2303		23.0799		24.3177	25.2164	23.5716
fig|261594.21.peg.4589|GBAA4307|VBIBacAnt112616-4589|---Pyrimidine-nucleoside-phosphorylase-(EC-2.4.2.2)---[Bacillus-anthracis-str.-Ames-Ancestor-|-261594.21]	26.1587	25.8472	26.1559	25.5586	26.0269	25.7264	25.8955	25.0432	23.8393	25.2471	26.6465
fig|261594.21.peg.4590|GBAA4308|VBIBacAnt112616-4590|---Purine-nucleoside-phosphorylase-(EC-2.4.2.1)-@-N-Ribosylnicotinamide-phosphorylase-(EC-2.4.2.1)---[Bacillus-anthracis-str.-Ames-Ancestor-|-261594.21]	25.1384	25.3535	25.2986	25.4266	25.6255	24.8544	25.1025	24.845	24.4717	24.804	25.6648
fig|261594.21.peg.4591|GBAA4309|VBIBacAnt112616-4591|---Phosphopentomutase-(EC-5.4.2.7)---[Bacillus-anthracis-str.-Ames-Ancestor-|-261594.21]	23.6687	23.2395	23.0336	23.0665	22.8804	23.4078	23.567	22.1978	22.6005	23.5133	23.2851
fig|261594.21.peg.4592|GBAA4310|VBIBacAnt112616-4592|---alternate-gene-name:-yznA---[Bacillus-anthracis-str.-Ames-Ancestor-|-261594.21]		22.5185	22.832	23.0778	22.9052						21.9124
fig|261594.21.peg.4595|GBAA4313|VBIBacAnt112616-4595|---Ferric-uptake-regulation-protein-FUR---[Bacillus-anthracis-str.-Ames-Ancestor-|-261594.21]								22.3161
fig|261594.21.peg.4597|GBAA4315|VBIBacAnt112616-4597|---Acetyltransferase,-GNAT-family---[Bacillus-anthracis-str.-Ames-Ancestor-|-261594.21]	23.5075	23.4196	23.4291	23.4242	23.2261	23.3542	22.9504	23.4752	22.8087	22.9052	23.5082
fig|261594.21.peg.4598|GBAA4316|VBIBacAnt112616-4598|---ADP-ribose-pyrophosphatase-(EC-3.6.1.13)---[Bacillus-anthracis-str.-Ames-Ancestor-|-261594.21]	23.1036	23.1455		23.349	23.3914	23.1622	23.0719	23.3823	23.2463	23.4825
fig|261594.21.peg.460|GBAA0154|VBIBacAnt112616-0460|---Arginase-(EC-3.5.3.1)---[Bacillus-anthracis-str.-Ames-Ancestor-|-261594.21]	26.2367	25.9377	25.5957	25.5013	25.8459	26.8192	25.6744	27.2824	27.019	25.6696	26.625
fig|261594.21.peg.4600|GBAA4318|VBIBacAnt112616-4600|---Uncharacterized-oxidoreductase-YqkF---[Bacillus-anthracis-str.-Ames-Ancestor-|-261594.21]									20.8857	21.2751
fig|261594.21.peg.4615|GBAA4333|VBIBacAnt112616-4615|---3,4-dihydroxy-2-butanone-4-phosphate-synthase-(EC-4.1.99.12)-/-GTP-cyclohydrolase-II-(EC-3.5.4.25)---[Bacillus-anthracis-str.-Ames-Ancestor-|-261594.21]	21.5638	21.9337		22.6423		22.3467		23.3789	22.5367	22.2473	22.2189
fig|261594.21.peg.4616|GBAA4334|VBIBacAnt112616-4616|---6,7-dimethyl-8-ribityllumazine-synthase-(EC-2.5.1.78)---[Bacillus-anthracis-str.-Ames-Ancestor-|-261594.21]	26.5299	27.6154	27.3015	26.8995	27.1624	27.5165	26.5195	27.2375	27.774	26.7929	27.138
fig|261594.21.peg.4618|GBAA4336|VBIBacAnt112616-4618|---Biotin-synthase-(EC-2.8.1.6)---[Bacillus-anthracis-str.-Ames-Ancestor-|-261594.21]	22.0644	22.0109	22.4342	22.6963					21.406
fig|261594.21.peg.4623|GBAA4341|VBIBacAnt112616-4623|---Adenosylmethionine-8-amino-7-oxononanoate-aminotransferase-(EC-2.6.1.62)---[Bacillus-anthracis-str.-Ames-Ancestor-|-261594.21]		21.7978
fig|261594.21.peg.463|GBAA0157|VBIBacAnt112616-0463|---Phosphoglucosamine-mutase-(EC-5.4.2.10)---[Bacillus-anthracis-str.-Ames-Ancestor-|-261594.21]	24.8608	24.7568	24.5016	24.3324	24.7875	25.03	24.2095	25.9954	24.7191	24.7785	24.8403
fig|261594.21.peg.4641|GBAA4359|VBIBacAnt112616-4641|---Pyrroline-5-carboxylate-reductase-(EC-1.5.1.2)---[Bacillus-anthracis-str.-Ames-Ancestor-|-261594.21]	21.2582	21.9503	22.9279	22.5642	21.5086		22.3937	22.5976	20.9653	24.1323	21.7488
fig|261594.21.peg.4642|GBAA4360|VBIBacAnt112616-4642|---L-serine-dehydratase,-alpha-subunit-(EC-4.3.1.17)---[Bacillus-anthracis-str.-Ames-Ancestor-|-261594.21]										19.5005
fig|261594.21.peg.4643|GBAA4361|VBIBacAnt112616-4643|---L-serine-dehydratase,-beta-subunit-(EC-4.3.1.17)---[Bacillus-anthracis-str.-Ames-Ancestor-|-261594.21]		21.9585		21.8752				22.4751	22.0408	21.9669
fig|261594.21.peg.465|GBAA0159|VBIBacAnt112616-0465|---Glucosamine--fructose-6-phosphate-aminotransferase-[isomerizing]-(EC-2.6.1.16)---[Bacillus-anthracis-str.-Ames-Ancestor-|-261594.21]	24.877	25.0794	25.1076	24.2637	24.9974	24.6602	25.3397	27.0383	25.604	25.4968	24.5153
fig|261594.21.peg.4650|GBAA4368|VBIBacAnt112616-4650|---Peptidase-T-(EC-3.4.11.4)---[Bacillus-anthracis-str.-Ames-Ancestor-|-261594.21]	26.1665	25.6893	25.6408	25.4119	25.7052	26.0024	25.726	25.4476	25.6259	25.3124	25.7774
fig|261594.21.peg.4660|GBAA4378|VBIBacAnt112616-4660|---hypothetical-protein---[Bacillus-anthracis-str.-Ames-Ancestor-|-261594.21]									21.7729		22.0903
fig|261594.21.peg.4664|GBAA4382|VBIBacAnt112616-4664|---Dihydrolipoamide-acyltransferase-component-of-branched-chain-alpha-keto-acid-dehydrogenase-complex-(EC-2.3.1.168)---[Bacillus-anthracis-str.-Ames-Ancestor-|-261594.21]	25.332	25.3065	25.5172	25.0814	25.0786	25.6861	25.3249	24.8988	24.4208	25.6653	24.654
fig|261594.21.peg.4665|GBAA4383|VBIBacAnt112616-4665|---Branched-chain-alpha-keto-acid-dehydrogenase,-E1-component,-beta-subunit-(EC-1.2.4.4)---[Bacillus-anthracis-str.-Ames-Ancestor-|-261594.21]	25.9442	25.5199	25.5517	25.3564	25.5054	26.1945	25.2441	25.7724	25.2847	26.1235	25.3881
fig|261594.21.peg.4666|GBAA4384|VBIBacAnt112616-4666|---Branched-chain-alpha-keto-acid-dehydrogenase,-E1-component,-alpha-subunit-(EC-1.2.4.4)---[Bacillus-anthracis-str.-Ames-Ancestor-|-261594.21]	24.7177	24.2425	24.1625	24.3622	24.1348	25.0756	24.162	24.4335	24.0097	24.5713	23.8522
fig|261594.21.peg.4667|GBAA4385|VBIBacAnt112616-4667|---Dihydrolipoamide-dehydrogenase-of-branched-chain-alpha-keto-acid-dehydrogenase-(EC-1.8.1.4)---[Bacillus-anthracis-str.-Ames-Ancestor-|-261594.21]	24.2485	23.8239	23.9008	23.6559	23.8309	24.6148	24.2774	24.3134	23.983	24.8954	23.7931
fig|261594.21.peg.4668|GBAA4386|VBIBacAnt112616-4668|---Butyrate-kinase-(EC-2.7.2.7)---[Bacillus-anthracis-str.-Ames-Ancestor-|-261594.21]		21.3642		21.0378		21.1922		21.3985	21.6447	24.2172
fig|261594.21.peg.4669|GBAA4387|VBIBacAnt112616-4669|---Leucine-dehydrogenase-(EC-1.4.1.9)---[Bacillus-anthracis-str.-Ames-Ancestor-|-261594.21]	27.5461	27.2486	27.4018	26.5633	27.0818	27.664	27.1754	28.6651	27.1185	27.9394	26.7764
fig|261594.21.peg.4670|GBAA4388|VBIBacAnt112616-4670|---Phosphate-butyryltransferase-(EC-2.3.1.19)---[Bacillus-anthracis-str.-Ames-Ancestor-|-261594.21]	25.1215	24.8705	24.8483	24.4775	24.5625	25.2408	24.7532	26.1033	24.8205	26.1602	24.3214
fig|261594.21.peg.4676|GBAA4394|VBIBacAnt112616-4676|---Stage-0-sporulation-two-component-response-regulator-(Spo0A)---[Bacillus-anthracis-str.-Ames-Ancestor-|-261594.21]	25.2401	25.1048	24.9091	24.5607	24.6843	24.5059	24.5625	23.9469	23.8875	23.7636	24.1686
fig|261594.21.peg.4680|GBAA4398|VBIBacAnt112616-4680|---Arginine-pathway-regulatory-protein-ArgR,-repressor-of-arg-regulon---[Bacillus-anthracis-str.-Ames-Ancestor-|-261594.21]								21.4829	19.1686
fig|261594.21.peg.4686|GBAA4405|VBIBacAnt112616-4686|---Methylenetetrahydrofolate-dehydrogenase-(NADP+)-(EC-1.5.1.5)-/-Methenyltetrahydrofolate-cyclohydrolase-(EC-3.5.4.9)---[Bacillus-anthracis-str.-Ames-Ancestor-|-261594.21]	24.2466	24.0541	24.0536	23.9628	23.8271	24.2793	24.0749	24.619	23.7045	23.7714	23.7187
fig|261594.21.peg.4687|GBAA4406|VBIBacAnt112616-4687|---Transcription-termination-protein-NusB---[Bacillus-anthracis-str.-Ames-Ancestor-|-261594.21]										20.8092
fig|261594.21.peg.4688|GBAA4407|VBIBacAnt112616-4688|---Alkaline-shock-protein---[Bacillus-anthracis-str.-Ames-Ancestor-|-261594.21]	26.6333	26.8529	27.1134	26.9249	26.9531	26.8856	27.0206	27.5925	27.0614	26.5104	27.026
fig|261594.21.peg.4689|GBAA4408|VBIBacAnt112616-4689|---Biotin-carboxylase-of-acetyl-CoA-carboxylase-(EC-6.3.4.14)---[Bacillus-anthracis-str.-Ames-Ancestor-|-261594.21]	23.0668	22.8245	23.074	22.9619	23.1925	22.8654	23.0873	23.1811	23.4304	23.9098	22.925
fig|261594.21.peg.4690|GBAA4409|VBIBacAnt112616-4690|---Biotin-carboxyl-carrier-protein-of-acetyl-CoA-carboxylase---[Bacillus-anthracis-str.-Ames-Ancestor-|-261594.21]	24.3281	24.1794	24.3014	23.5501	23.8354	23.8781	24.4276	23.272	23.2887	23.4319	23.1835
fig|261594.21.peg.470|GBAA0163|VBIBacAnt112616-0470|---Gluconate-permease,-Bsu4004-homolog---[Bacillus-anthracis-str.-Ames-Ancestor-|-261594.21]										19.0243
fig|261594.21.peg.4702|GBAA4421|VBIBacAnt112616-4702|---Translation-elongation-factor-P---[Bacillus-anthracis-str.-Ames-Ancestor-|-261594.21]		21.3577							21.5448
fig|261594.21.peg.4703|GBAA4422|VBIBacAnt112616-4703|---Aminopeptidase-YpdF-(MP-,-MA-,-MS-,-AP-,-NP--specific)---[Bacillus-anthracis-str.-Ames-Ancestor-|-261594.21]	26.5459	26.379	26.2233	25.8442	26.1721	26.6116	26.6612	25.8901	25.9156	25.4844	26.3593
fig|261594.21.peg.471|GBAA0164|VBIBacAnt112616-0471|---6-phosphogluconate-dehydrogenase,-decarboxylating-(EC-1.1.1.44)---[Bacillus-anthracis-str.-Ames-Ancestor-|-261594.21]	21.5184	20.3002		22.0217		21.5659		20.9372	21.3063	19.4155
fig|261594.21.peg.4713|GBAA4431|VBIBacAnt112616-4713|---Octanoate-[acyl-carrier-protein]-protein-N-octanoyltransferase,-LipM-(EC-2.3.1.181)---[Bacillus-anthracis-str.-Ames-Ancestor-|-261594.21]						21.9564		22.7161	22.5581	23.3004
fig|261594.21.peg.4730|GBAA4447|VBIBacAnt112616-4730|---Glycine-dehydrogenase-[decarboxylating]-(glycine-cleavage-system-P2-protein)-(EC-1.4.4.2)---[Bacillus-anthracis-str.-Ames-Ancestor-|-261594.21]	25.4604	25.0879	24.8714	25.0959	24.9834	25.9106	24.8346	26.659	25.8517	25.6364	26.2997
fig|261594.21.peg.4731|GBAA4448|VBIBacAnt112616-4731|---Glycine-dehydrogenase-[decarboxylating]-(glycine-cleavage-system-P1-protein)-(EC-1.4.4.2)---[Bacillus-anthracis-str.-Ames-Ancestor-|-261594.21]	25.2416	24.9233	24.5638	25.3721	25.1971	25.6092	24.8121	25.7726	25.7595	25.5332	25.5831
fig|261594.21.peg.4732|GBAA4449|VBIBacAnt112616-4732|---Aminomethyltransferase-(glycine-cleavage-system-T-protein)-(EC-2.1.2.10)---[Bacillus-anthracis-str.-Ames-Ancestor-|-261594.21]	26.2571	25.9144	26.0199	26.0642	26.0891	26.9795	25.9282	28.0227	27.6141	27.3843	27.5453
fig|261594.21.peg.4741|GBAA4459|VBIBacAnt112616-4741|---Similar-to-eukaryotic-Peptidyl-prolyl-4-hydroxylase,-alpha-subunit-(EC-1.14.11.2)---[Bacillus-anthracis-str.-Ames-Ancestor-|-261594.21]										19.9275
fig|261594.21.peg.4755|GBAA4474|VBIBacAnt112616-4755|---hypothetical-protein---[Bacillus-anthracis-str.-Ames-Ancestor-|-261594.21]						20.2071			20.7614	21.2665
fig|261594.21.peg.4759|GBAA4478|VBIBacAnt112616-4759|---5-methyltetrahydrofolate--homocysteine-methyltransferase-(EC-2.1.1.13)---[Bacillus-anthracis-str.-Ames-Ancestor-|-261594.21]
fig|261594.21.peg.4760|GBAA4479|VBIBacAnt112616-4760|---5,10-methylenetetrahydrofolate-reductase-(EC-1.5.1.20)-/-Homolog-of-homocysteine-binding-domain---[Bacillus-anthracis-str.-Ames-Ancestor-|-261594.21]	22.3815	22.548	22.5489	22.573	22.6487	22.3282	22.6273	22.9972	22.2812
fig|261594.21.peg.4761|GBAA4480|VBIBacAnt112616-4761|---Cystathionine-gamma-synthase-(EC-2.5.1.48)-@-O-acetylhomoserine-sulfhydrylase-(EC-2.5.1.49)---[Bacillus-anthracis-str.-Ames-Ancestor-|-261594.21]	21.7378	21.9793	21.4965	22.1003	22.4629	22.1556	22.5224	23.394	22.5613
fig|261594.21.peg.4762|GBAA4481|VBIBacAnt112616-4762|---Cystathionine-beta-lyase-(EC-4.4.1.8)---[Bacillus-anthracis-str.-Ames-Ancestor-|-261594.21]								23.5972
fig|261594.21.peg.4764|GBAA4483|VBIBacAnt112616-4764|---Transcriptional-regulator,-ArsR-family---[Bacillus-anthracis-str.-Ames-Ancestor-|-261594.21]	24.6221	24.8191	24.3821	24.6369	24.3557	24.2406	24.621	24.8878	24.8834	24.2527	24.9614
fig|261594.21.peg.4768|GBAA4487|VBIBacAnt112616-4768|---Glucokinase-(EC-2.7.1.2)---[Bacillus-anthracis-str.-Ames-Ancestor-|-261594.21]		22.484		22.3951	22.2541	22.909		23.1811	22.7742	23.1458	22.1709
fig|261594.21.peg.4780|GBAA4499|VBIBacAnt112616-4780|---Manganese-superoxide-dismutase-(EC-1.15.1.1)---[Bacillus-anthracis-str.-Ames-Ancestor-|-261594.21]	25.9618	25.9691	25.6042	25.7201	25.9452	25.9326	25.5849	26.3282	25.5818	25.8874	26.4075
fig|261594.21.peg.4783|GBAA4502|VBIBacAnt112616-4783|---1-hydroxy-2-methyl-2-(E)-butenyl-4-diphosphate-synthase-(EC-1.17.7.1)---[Bacillus-anthracis-str.-Ames-Ancestor-|-261594.21]	22.5397	22.9129	23.1205	23.1922	23.3131	22.9224	23.2194	24.622	23.675	23.5346	23.706
fig|261594.21.peg.4788|GBAA4507|VBIBacAnt112616-4788|---hypothetical-protein---[Bacillus-anthracis-str.-Ames-Ancestor-|-261594.21]				24.9515	25.6761					23.5036
fig|261594.21.peg.4794|GBAA4512|VBIBacAnt112616-4794|---FIG137478:-Hypothetical-protein-YbgI---[Bacillus-anthracis-str.-Ames-Ancestor-|-261594.21]											22.2577
fig|261594.21.peg.4795|GBAA4513|VBIBacAnt112616-4795|---tRNA-(adenine(22)-N(1))-methyltransferase-(EC-2.1.1.217)---[Bacillus-anthracis-str.-Ames-Ancestor-|-261594.21]											17.3433
fig|261594.21.peg.4796|GBAA4514|VBIBacAnt112616-4796|---Membrane-attached-cytochrome-c550---[Bacillus-anthracis-str.-Ames-Ancestor-|-261594.21]	23.5673	23.1187	23.2943	23.21	23.6446	22.1352	23.8484	20.1016	21.6248	24.0596	22.652
fig|261594.21.peg.4797|GBAA4515|VBIBacAnt112616-4797|---RNA-polymerase-sigma-factor-RpoD---[Bacillus-anthracis-str.-Ames-Ancestor-|-261594.21]		22.0979						22.2927	22.5214	22.6408	22.3145
fig|261594.21.peg.4801|GBAA4520|VBIBacAnt112616-4801|---Phosphoenolpyruvate-synthase-regulatory-protein---[Bacillus-anthracis-str.-Ames-Ancestor-|-261594.21]						22.0846					22.5851
fig|261594.21.peg.4805|GBAA4524|VBIBacAnt112616-4805|---GTP-binding-protein-Era---[Bacillus-anthracis-str.-Ames-Ancestor-|-261594.21]		20.8174		20.9027		20.9533		21.4706	21.237	21.2447
fig|261594.21.peg.4806|GBAA4525|VBIBacAnt112616-4806|---Cytidine-deaminase-(EC-3.5.4.5)---[Bacillus-anthracis-str.-Ames-Ancestor-|-261594.21]
fig|261594.21.peg.4808|GBAA4527|VBIBacAnt112616-4808|---Metal-dependent-hydrolase-YbeY,-involved-in-rRNA-and/or-ribosome-maturation-and-assembly---[Bacillus-anthracis-str.-Ames-Ancestor-|-261594.21]	22.6137	21.7661	21.8028	21.872		21.9428	21.4907		21.596
fig|261594.21.peg.4814|GBAA4533|VBIBacAnt112616-4814|---Transamidase-GatB-domain-protein---[Bacillus-anthracis-str.-Ames-Ancestor-|-261594.21]	23.5372	24.1106	23.5638	23.964	23.9658	22.9129	23.1957	24.0469	23.3322	22.9693	24.2897
fig|261594.21.peg.4819|GBAA4538|VBIBacAnt112616-4819|---Chaperone-protein-DnaJ---[Bacillus-anthracis-str.-Ames-Ancestor-|-261594.21]		22.56		22.408				22.2632	22.3549	23.1068	22.6242
fig|261594.21.peg.4820|GBAA4539|VBIBacAnt112616-4820|---Chaperone-protein-DnaK---[Bacillus-anthracis-str.-Ames-Ancestor-|-261594.21]	28.7197	29.1054	29.2641	28.6115	28.7272	29.2264	28.6197	29.1074	29.0432	28.7236	29.3819
fig|261594.21.peg.4821|GBAA4540|VBIBacAnt112616-4821|---Heat-shock-protein-GrpE---[Bacillus-anthracis-str.-Ames-Ancestor-|-261594.21]	22.5015	23.0393	23.5911	23.6367	24.1667	23.3928	23.2948	22.0952	23.4762	22.0382	23.1242
fig|261594.21.peg.4825|GBAA4544|VBIBacAnt112616-4825|---Translation-elongation-factor-LepA---[Bacillus-anthracis-str.-Ames-Ancestor-|-261594.21]	22.4999	22.7585	22.7641	22.5869		23.0148		22.9833	23.2414	23.5175	22.8281
fig|261594.21.peg.483|GBAA0175|VBIBacAnt112616-0483|---Methionine-ABC-transporter-substrate-binding-protein---[Bacillus-anthracis-str.-Ames-Ancestor-|-261594.21]	22.3907	23.0491	23.553	24.0179	23.8102	22.8442		22.5226	23.0272	23.6763	22.9649
fig|261594.21.peg.4834|GBAA4554|VBIBacAnt112616-4834|---Late-competence-protein-ComER,-proline-oxidase-(EC-1.5.1.2)---[Bacillus-anthracis-str.-Ames-Ancestor-|-261594.21]					21.9239
fig|261594.21.peg.4841|GBAA4562|VBIBacAnt112616-4841|---GTP-binding-protein-YqeH,-required-for-biogenesis-of-30S-ribosome-subunit---[Bacillus-anthracis-str.-Ames-Ancestor-|-261594.21]									21.5964
fig|261594.21.peg.4865|GBAA4586|VBIBacAnt112616-4865|---Phenylalanine-4-hydroxylase-(EC-1.14.16.1)---Long---[Bacillus-anthracis-str.-Ames-Ancestor-|-261594.21]								22.5754
fig|261594.21.peg.4871|GBAA4591|VBIBacAnt112616-4871|---MaoC-family-protein---[Bacillus-anthracis-str.-Ames-Ancestor-|-261594.21]							21.6912
fig|261594.21.peg.4880|GBAA4600|VBIBacAnt112616-4880|---Cystathionine-gamma-lyase-(EC-4.4.1.1)-@-Homocysteine-desulfhydrase-(EC-4.4.1.2)---[Bacillus-anthracis-str.-Ames-Ancestor-|-261594.21]	26.4435	26.7633	26.6642	26.1869	27.0257	26.9455	26.8315	26.7161	26.619	27.0313	26.4965
fig|261594.21.peg.4881|GBAA4601|VBIBacAnt112616-4881|---Cystathionine-beta-synthase-(EC-4.2.1.22)---[Bacillus-anthracis-str.-Ames-Ancestor-|-261594.21]	23.5901	23.6082	23.7957	23.5769	23.0137	23.8557	24.0807	23.4094	23.5404	24.5245	23.2693
fig|261594.21.peg.4882|GBAA4602|VBIBacAnt112616-4882|---5-methylthioadenosine-nucleosidase-(EC-3.2.2.16)-@-S-adenosylhomocysteine-nucleosidase-(EC-3.2.2.9)---[Bacillus-anthracis-str.-Ames-Ancestor-|-261594.21]	24.9556	25.1459	24.9336	24.838	24.9503	24.9503	24.7416	25.4128	25.2539	25.5546	24.8579
fig|261594.21.peg.4883|GBAA4603|VBIBacAnt112616-4883|---SAM-dependent-methlytransferase-YrrT---[Bacillus-anthracis-str.-Ames-Ancestor-|-261594.21]		23.6554		21.9004		21.8649		22.4238	22.6058	25.1766	22.6996
fig|261594.21.peg.4887|GBAA4607|VBIBacAnt112616-4887|---Transcription-elongation-factor-GreA---[Bacillus-anthracis-str.-Ames-Ancestor-|-261594.21]	24.0066	24.144	24.2797	25.1215	24.8394	24.2585	24.7854	23.2863	23.7644	24.4101	23.5609
fig|261594.21.peg.4895|GBAA4615|VBIBacAnt112616-4895|---Hypothetical-protein-possible-functionally-linked-with-Alanyl-tRNA-synthetase---[Bacillus-anthracis-str.-Ames-Ancestor-|-261594.21]	22.5887	22.3931	22.261	22.8735	22.5261	22.8139	22.0304	21.4373	22.0003	21.6295	22.4401
fig|261594.21.peg.4896|GBAA4616|VBIBacAnt112616-4896|---Alanyl-tRNA-synthetase-(EC-6.1.1.7)---[Bacillus-anthracis-str.-Ames-Ancestor-|-261594.21]	23.7754	23.5034	23.1592	23.8962	23.2547	23.7864	23.6208	23.1771	23.6301	24.3807	23.1067
fig|261594.21.peg.4904|GBAA4625|VBIBacAnt112616-4904|---tRNA-specific-2-thiouridylase-MnmA---[Bacillus-anthracis-str.-Ames-Ancestor-|-261594.21]											20.5453
fig|261594.21.peg.4905|GBAA4626|VBIBacAnt112616-4905|---Cysteine-desulfurase-(EC-2.8.1.7)---[Bacillus-anthracis-str.-Ames-Ancestor-|-261594.21]	22.2076	22.3639		22.031	22.3943	22.1603		22.5134	22.4299	21.5819	22.4125
fig|261594.21.peg.4906|GBAA4627|VBIBacAnt112616-4906|---Iron-sulfur-cluster-regulator-IscR---[Bacillus-anthracis-str.-Ames-Ancestor-|-261594.21]	24.7799	24.407	24.6949	25.0872	25.2115	24.5119	25.0014	24.17	23.4734	23.7471	23.9852
fig|261594.21.peg.4909|GBAA4630|VBIBacAnt112616-4909|---CsdL-(EC-YgdL)-protein-of-the-HesA/MoeB/ThiF-family,-part-of-the-CsdA-E-L-sulfur-transfer-pathway---[Bacillus-anthracis-str.-Ames-Ancestor-|-261594.21]	21.9627	22.2651	22.2083		21.7155	21.959	22.19	22.4439	22.4106	22.54	22.1139
fig|261594.21.peg.4910|GBAA4632|VBIBacAnt112616-4910|---Aspartyl-tRNA-synthetase-(EC-6.1.1.12)---[Bacillus-anthracis-str.-Ames-Ancestor-|-261594.21]	22.6539	22.961	23.0003	22.5822	23.1966	23.1643	23.0622	23.6965	24.4718	25.0042	22.9581
fig|261594.21.peg.4911|GBAA4633|VBIBacAnt112616-4911|---Histidyl-tRNA-synthetase-(EC-6.1.1.21)---[Bacillus-anthracis-str.-Ames-Ancestor-|-261594.21]	23.7047	23.4168	23.3045	23.2906	23.5795	23.4899	23.2562	23.8806	23.25	24.2009	22.9095
fig|261594.21.peg.4916|GBAA4638|VBIBacAnt112616-4916|---Adenine-phosphoribosyltransferase-(EC-2.4.2.7)---[Bacillus-anthracis-str.-Ames-Ancestor-|-261594.21]	22.1524	22.3195	22.6295	21.978	22.4403	22.6358	22.6193	23.0703	23.0056	23.0888	22.3685
fig|261594.21.peg.4919|GBAA4641|VBIBacAnt112616-4919|---Protein-translocase-subunit-SecD-/-Protein-translocase-subunit-SecF---[Bacillus-anthracis-str.-Ames-Ancestor-|-261594.21]						24.1155
fig|261594.21.peg.4924|GBAA4646|VBIBacAnt112616-4924|---Preprotein-translocase-subunit-YajC-(TC-3.A.5.1.1)---[Bacillus-anthracis-str.-Ames-Ancestor-|-261594.21]	23.1914	23.0649	22.8827	23.1834	23.3775	22.9246	23.1625	22.9199	22.918	22.9928	22.7373
fig|261594.21.peg.4937|GBAA4659|VBIBacAnt112616-4937|---Exosporium-protein-A---[Bacillus-anthracis-str.-Ames-Ancestor-|-261594.21]				23.9338	24.5783
fig|261594.21.peg.4938|GBAA4660|VBIBacAnt112616-4938|---Quinolinate-synthetase-(EC-2.5.1.72)---[Bacillus-anthracis-str.-Ames-Ancestor-|-261594.21]								21.0235
fig|261594.21.peg.4939|GBAA4661|VBIBacAnt112616-4939|---Quinolinate-phosphoribosyltransferase-[decarboxylating]-(EC-2.4.2.19)---[Bacillus-anthracis-str.-Ames-Ancestor-|-261594.21]	23.3393	23.7444	23.3367	23.6783	23.8189	23.2082	22.6914	24.9991	23.3675	23.5537	23.198
fig|261594.21.peg.4941|GBAA4663|VBIBacAnt112616-4941|---Cysteine-desulfurase-(EC-2.8.1.7)---[Bacillus-anthracis-str.-Ames-Ancestor-|-261594.21]									18.8433
fig|261594.21.peg.4944|GBAA4666|VBIBacAnt112616-4944|---Prephenate-dehydratase-(EC-4.2.1.51)---[Bacillus-anthracis-str.-Ames-Ancestor-|-261594.21]		22.455			20.9232				22.103	21.7255
fig|261594.21.peg.4947|GBAA4669|VBIBacAnt112616-4947|---ABC-transporter-ATP-binding-protein-YvcR---[Bacillus-anthracis-str.-Ames-Ancestor-|-261594.21]		22.9316		23.4735		22.5339		21.5278	24.2982		21.9192
fig|261594.21.peg.4953|GBAA4674|VBIBacAnt112616-4953|---LSU-ribosomal-protein-L27p---[Bacillus-anthracis-str.-Ames-Ancestor-|-261594.21]	24.9622	24.1173	25.1606	24.9078	23.9889	24.9021	25.0835	23.7323	24.8882	25.4216	24.215
fig|261594.21.peg.4955|GBAA4676|VBIBacAnt112616-4955|---LSU-ribosomal-protein-L21p---[Bacillus-anthracis-str.-Ames-Ancestor-|-261594.21]	24.6101	24.1104	23.5136	24.0402	23.3413	24.5228	23.3086	24.3322	25.3212	25.1888	25.1286
fig|261594.21.peg.4959|GBAA4680|VBIBacAnt112616-4959|---Septum-site-determining-protein-MinD---[Bacillus-anthracis-str.-Ames-Ancestor-|-261594.21]	23.0988	23.3158	22.9416	23.0064	23.1309	22.9489	23.3853	23.6108	23.3904	23.7575	23.6199
fig|261594.21.peg.4963|GBAA4684|VBIBacAnt112616-4963|---Rod-shape-determining-protein-MreB---[Bacillus-anthracis-str.-Ames-Ancestor-|-261594.21]	24.0315	23.9712	23.8747	24.0929	23.8464	23.8914	23.6092	24.6436	24.3229	24.5044	23.6677
fig|261594.21.peg.4968|GBAA4690|VBIBacAnt112616-4968|---Valyl-tRNA-synthetase-(EC-6.1.1.9)---[Bacillus-anthracis-str.-Ames-Ancestor-|-261594.21]	24.8464	24.6709	24.6261	24.419	24.5622	25.0518	24.7385	24.711	24.6606	25.1002	24.3931
fig|261594.21.peg.497|GBAA0190|VBIBacAnt112616-0497|---putative-lipoprotein---[Bacillus-anthracis-str.-Ames-Ancestor-|-261594.21]				23.4703	23.9125
fig|261594.21.peg.4970|GBAA4692|VBIBacAnt112616-4970|---Stage-VI-sporulation-protein-D---[Bacillus-anthracis-str.-Ames-Ancestor-|-261594.21]				25.0242	24.9879		23.2255
fig|261594.21.peg.4971|GBAA4693|VBIBacAnt112616-4971|---Glutamate-1-semialdehyde-2,1-aminomutase-(EC-5.4.3.8)---[Bacillus-anthracis-str.-Ames-Ancestor-|-261594.21]	23.2533	23.0246	23.1091	23.0877	23.1876	23.1521	23.34	23.4199	23.5195	23.0016	23.6256
fig|261594.21.peg.4972|GBAA4694|VBIBacAnt112616-4972|---Porphobilinogen-synthase-(EC-4.2.1.24)---[Bacillus-anthracis-str.-Ames-Ancestor-|-261594.21]	22.3265	22.3522	22.5302	22.3962	21.835	22.2579	21.6135	23.2302	23.0873	23.2631	23.1109
fig|261594.21.peg.4980|GBAA4702|VBIBacAnt112616-4980|---ATP-dependent-protease-La-(EC-3.4.21.53)-Type-I---[Bacillus-anthracis-str.-Ames-Ancestor-|-261594.21]	21.5377	21.2563	21.4284	21.4433	21.9392	21.4976	21.3729	21.7051	21.4481	21.7462	21.5435
fig|261594.21.peg.4982|GBAA4704|VBIBacAnt112616-4982|---ATP-dependent-Clp-protease-ATP-binding-subunit-ClpX---[Bacillus-anthracis-str.-Ames-Ancestor-|-261594.21]	26.1197	26.3688	25.8863	25.1447	25.4323	25.9331	25.3364	26.2931	25.6306	25.4328	26.3989
fig|261594.21.peg.4983|GBAA4705|VBIBacAnt112616-4983|---Cell-division-trigger-factor-(EC-5.2.1.8)---[Bacillus-anthracis-str.-Ames-Ancestor-|-261594.21]	27.8418	28.0857	27.9068	27.1872	27.3613	28.2713	27.1067	28.5507	28.5542	28.2138	24.0335
fig|261594.21.peg.4988|GBAA4710|VBIBacAnt112616-4988|---FIG017263:-hypothetical-protein---[Bacillus-anthracis-str.-Ames-Ancestor-|-261594.21]	24.2393	24.08	24.0073	24.7236	24.3203	24.5349	24.3247	24.2902	23.434	23.3507	23.327
fig|261594.21.peg.4992|GBAA4714|VBIBacAnt112616-4992|---Nucleoside-5-triphosphatase-RdgB-(dHAPTP,-dITP,-XTP-specific)-(EC-3.6.1.15)---[Bacillus-anthracis-str.-Ames-Ancestor-|-261594.21]											18.6219
fig|261594.21.peg.4993|GBAA4715|VBIBacAnt112616-4993|---Ribonuclease-PH-(EC-2.7.7.56)---[Bacillus-anthracis-str.-Ames-Ancestor-|-261594.21]	22.7937	22.3352	22.3469	22.6519	22.5898	22.7907	22.3444	22.2174	21.4451	21.8442	22.6983
fig|261594.21.peg.4994|GBAA4716|VBIBacAnt112616-4994|---Germination-(Cortex-hydrolysis)-and-sporulation-protein-GerM---[Bacillus-anthracis-str.-Ames-Ancestor-|-261594.21]
fig|261594.21.peg.4995|GBAA4717|VBIBacAnt112616-4995|---Glutamate-racemase-(EC-5.1.1.3)---[Bacillus-anthracis-str.-Ames-Ancestor-|-261594.21]											18.3702
fig|261594.21.peg.5002|GBAA4724|VBIBacAnt112616-5002|---Major-transcriptional-regulator-of-spore-coat-formation-GerE---[Bacillus-anthracis-str.-Ames-Ancestor-|-261594.21]											16.1144
fig|261594.21.peg.503|GBAA0196|VBIBacAnt112616-0503|---oxidoreductase-of-aldo/keto-reductase-family,-subgroup-1---[Bacillus-anthracis-str.-Ames-Ancestor-|-261594.21]	25.281	24.8431	24.5264	24.9159	25.142	25.4188	24.8538	25.6376	25.4257	25.7573	24.9122
fig|261594.21.peg.5030|GBAA4753|VBIBacAnt112616-5030|---Succinate-dehydrogenase-iron-sulfur-protein-(EC-1.3.5.1)---[Bacillus-anthracis-str.-Ames-Ancestor-|-261594.21]	24.008	23.7296	23.8374	23.9503	23.8091	23.8463	24.075	24.2381	23.551	22.917	23.7946
fig|261594.21.peg.5031|GBAA4754|VBIBacAnt112616-5031|---Succinate-dehydrogenase-flavoprotein-subunit-(EC-1.3.5.1)---[Bacillus-anthracis-str.-Ames-Ancestor-|-261594.21]	26.6444	26.4286	26.3099	26.4649	26.152	26.5617	26.3606	27.9247	27.188	26.0417	27.1209
fig|261594.21.peg.5032|GBAA4755|VBIBacAnt112616-5032|---Succinate-dehydrogenase-cytochrome-b558-subunit---[Bacillus-anthracis-str.-Ames-Ancestor-|-261594.21]		21.6923		21.3423				20.6417	21.6666
fig|261594.21.peg.5035|GBAA4758|VBIBacAnt112616-5035|---Thioredoxin---[Bacillus-anthracis-str.-Ames-Ancestor-|-261594.21]	27.299	27.0821	27.1088	26.9089	27.3868	27.551	27.0907	26.4685	26.2637	25.8522	27.057
fig|261594.21.peg.5036|GBAA4759|VBIBacAnt112616-5036|---Electron-transfer-flavoprotein,-alpha-subunit---[Bacillus-anthracis-str.-Ames-Ancestor-|-261594.21]	27.7128	27.4794	27.3504	27.4078	27.4147	27.5606	27.2427	26.6124	26.7025	25.1815	27.7593
fig|261594.21.peg.5037|GBAA4760|VBIBacAnt112616-5037|---Electron-transfer-flavoprotein,-beta-subunit---[Bacillus-anthracis-str.-Ames-Ancestor-|-261594.21]	26.8398	26.6397	26.9276	26.7455	26.5245	26.6668	26.6701	25.4357	25.4584	23.5379	26.7492
fig|261594.21.peg.5038|GBAA4761|VBIBacAnt112616-5038|---Enoyl-CoA-hydratase-(EC-4.2.1.17)---[Bacillus-anthracis-str.-Ames-Ancestor-|-261594.21]	26.4846	26.5698	26.5877	26.6398	26.7963	26.377	26.2441	25.5788	25.537	23.2163	26.675
fig|261594.21.peg.5043|GBAA4766|VBIBacAnt112616-5043|---Ferrichrome-binding-periplasmic-protein-precursor-(TC-3.A.1.14.3)---[Bacillus-anthracis-str.-Ames-Ancestor-|-261594.21]	23.5791	23.3905	23.2565	24.008	23.3339	23.6437	23.8869	23.1827	24.0864	23.4834	23.383
fig|261594.21.peg.5045|GBAA4768|VBIBacAnt112616-5045|---DinB-family-protein---[Bacillus-anthracis-str.-Ames-Ancestor-|-261594.21]	22.8088	22.9999	22.9774	22.8594	22.5997	22.2413	22.5996	22.8463	22.2029		22.5817
fig|261594.21.peg.5068|GBAA4794|VBIBacAnt112616-5068|---Recombination-inhibitory-protein-MutS2---[Bacillus-anthracis-str.-Ames-Ancestor-|-261594.21]	21.978
fig|261594.21.peg.5069|GBAA4795|VBIBacAnt112616-5069|---DNA-polymerase-X-family---[Bacillus-anthracis-str.-Ames-Ancestor-|-261594.21]	22.8244	23.1373	22.8524	23.0598		22.8447	22.8995	23.3277	23.0043	23.6928	23.5605
fig|261594.21.peg.5071|GBAA4797|VBIBacAnt112616-5071|---hypothetical-protein---[Bacillus-anthracis-str.-Ames-Ancestor-|-261594.21]				22.2242	21.2497				21.0528
fig|261594.21.peg.5076|GBAA4802|VBIBacAnt112616-5076|---Asparaginyl-tRNA-synthetase-(EC-6.1.1.22)---[Bacillus-anthracis-str.-Ames-Ancestor-|-261594.21]	25.253	25.5597	25.066	24.256	25.0207	25.4407	25.123	26.2822	25.8141	26.7986	25.2811
fig|261594.21.peg.5077|GBAA4803|VBIBacAnt112616-5077|---Phenylalanyl-tRNA-synthetase-beta-chain-(EC-6.1.1.20)---[Bacillus-anthracis-str.-Ames-Ancestor-|-261594.21]	24.5661	24.4046	24.2497	24.3435	24.3402	24.5667	23.7347	23.9134	24.021	24.2817	24.1356
fig|261594.21.peg.5078|GBAA4804|VBIBacAnt112616-5078|---Phenylalanyl-tRNA-synthetase-alpha-chain-(EC-6.1.1.20)---[Bacillus-anthracis-str.-Ames-Ancestor-|-261594.21]
fig|261594.21.peg.5079|GBAA4805|VBIBacAnt112616-5079|---FIG011178:-rRNA-methylase---[Bacillus-anthracis-str.-Ames-Ancestor-|-261594.21]									21.3555	22.4539
fig|261594.21.peg.5080|GBAA4806|VBIBacAnt112616-5080|---Small,-acid-soluble-spore-protein---[Bacillus-anthracis-str.-Ames-Ancestor-|-261594.21]					18.5401
fig|261594.21.peg.5089|GBAA4815|VBIBacAnt112616-5089|---peptidase,-M42-family---[Bacillus-anthracis-str.-Ames-Ancestor-|-261594.21]	24.4009	24.3008	24.7536	24.6456	25.1265	24.7517	25.1549	24.4648	24.4869	24.7063	24.4681
fig|261594.21.peg.5090|GBAA4816|VBIBacAnt112616-5090|---Dimeric-dUTPase-(EC-3.6.1.23)---[Bacillus-anthracis-str.-Ames-Ancestor-|-261594.21]	20.2358	21.4412		22.2279		21.464		22.6534	22.802	24.0337	21.2804
fig|261594.21.peg.5091|GBAA4817|VBIBacAnt112616-5091|---LSU-ribosomal-protein-L20p---[Bacillus-anthracis-str.-Ames-Ancestor-|-261594.21]	23.5847	22.5941	22.3014	23.2826	22.8113	23.562	23.2202	23.0299	24.4775	24.0666	23.713
fig|261594.21.peg.5092|GBAA4818|VBIBacAnt112616-5092|---LSU-ribosomal-protein-L35p---[Bacillus-anthracis-str.-Ames-Ancestor-|-261594.21]		23.5005	22.6611	22.8985		23.5659	22.5213	22.1266	24.0338		22.5121
fig|261594.21.peg.5093|GBAA4819|VBIBacAnt112616-5093|---Translation-initiation-factor-3---[Bacillus-anthracis-str.-Ames-Ancestor-|-261594.21]										22.235
fig|261594.21.peg.5094|GBAA4820|VBIBacAnt112616-5094|---Threonyl-tRNA-synthetase-(EC-6.1.1.3)---[Bacillus-anthracis-str.-Ames-Ancestor-|-261594.21]	24.9841	24.7578	24.8781	24.9317	24.4824	24.9437	24.6772	24.6559	24.9126	25.3833	24.9391
fig|261594.21.peg.5098|GBAA4824|VBIBacAnt112616-5098|---Ribonucleotide-reductase-transcriptional-regulator-NrdR---[Bacillus-anthracis-str.-Ames-Ancestor-|-261594.21]	21.0727	21.2537	20.0043	21.7832	21.2748	21.1026	20.8316	21.2169	20.8562	20.9546	21.0122
fig|261594.21.peg.5101|GBAA4827|VBIBacAnt112616-5101|---NADPH-dependent-glyceraldehyde-3-phosphate-dehydrogenase-(EC-1.2.1.13)---[Bacillus-anthracis-str.-Ames-Ancestor-|-261594.21]	24.6286	24.7421	24.3282	22.6142	22.2832	24.9959	23.9758	26.706	26.4381	22.365	25.794
fig|261594.21.peg.5102|GBAA4828|VBIBacAnt112616-5102|---Dephospho-CoA-kinase-(EC-2.7.1.24)---[Bacillus-anthracis-str.-Ames-Ancestor-|-261594.21]											21.604
fig|261594.21.peg.5105|GBAA4831|VBIBacAnt112616-5105|---DNA-polymerase-I-(EC-2.7.7.7)---[Bacillus-anthracis-str.-Ames-Ancestor-|-261594.21]		21.6617
fig|261594.21.peg.5107|GBAA4833|VBIBacAnt112616-5107|---Alkaline-phosphatase-synthesis-transcriptional-regulatory-protein-PhoP---[Bacillus-anthracis-str.-Ames-Ancestor-|-261594.21]											20.0575
fig|261594.21.peg.5111|GBAA4837|VBIBacAnt112616-5111|---Malate-dehydrogenase-(EC-1.1.1.37)---[Bacillus-anthracis-str.-Ames-Ancestor-|-261594.21]	27.0614	26.8739	26.6467	26.6447	26.6648	26.7221	26.6708	26.8005	27.8531	26.3913	27.1012
fig|261594.21.peg.5112|GBAA4838|VBIBacAnt112616-5112|---Isocitrate-dehydrogenase-[NADP]-(EC-1.1.1.42)---[Bacillus-anthracis-str.-Ames-Ancestor-|-261594.21]	26.1494	26.8746	26.1297	25.7654	25.6476	26.1898	25.9847	27.0744	27.8745	27.6166	26.9542
fig|261594.21.peg.5113|GBAA4839|VBIBacAnt112616-5113|---Citrate-synthase-(si)-(EC-2.3.3.1)---[Bacillus-anthracis-str.-Ames-Ancestor-|-261594.21]	24.9103	25.1425	24.7411	24.8238	24.6137	24.9202	24.2509	25.819	26.1278	23.4251	25.4569
fig|261594.21.peg.5117|GBAA4843|VBIBacAnt112616-5117|---Pyruvate-kinase-(EC-2.7.1.40)-/-Phosphohistidine-swiveling-domain---[Bacillus-anthracis-str.-Ames-Ancestor-|-261594.21]	26.6664	26.5324	26.6011	26.228	25.9882	27.4883	26.0656	26.7173	26.6731	27.265	26.2117
fig|261594.21.peg.5118|GBAA4844|VBIBacAnt112616-5118|---6-phosphofructokinase-(EC-2.7.1.11)---[Bacillus-anthracis-str.-Ames-Ancestor-|-261594.21]	25.8572	25.3956	25.6685	25.1761	25.2471	26.5574	25.9131	25.8014	25.4948	25.5963	24.7891
fig|261594.21.peg.5119|GBAA4845|VBIBacAnt112616-5119|---Acetyl-coenzyme-A-carboxyl-transferase-alpha-chain-(EC-6.4.1.2)---[Bacillus-anthracis-str.-Ames-Ancestor-|-261594.21]	22.5923	22.0209		23.0229	22.6847	22.586		22.0636	21.9561	21.5512
fig|261594.21.peg.5120|GBAA4846|VBIBacAnt112616-5120|---Acetyl-coenzyme-A-carboxyl-transferase-beta-chain-(EC-6.4.1.2)---[Bacillus-anthracis-str.-Ames-Ancestor-|-261594.21]						20.5304			20.0803
fig|261594.21.peg.5122|GBAA4848|VBIBacAnt112616-5122|---NADP-dependent-malic-enzyme-(EC-1.1.1.40)---[Bacillus-anthracis-str.-Ames-Ancestor-|-261594.21]	22.3992	22.0395				22.739		22.8246	22.7334	23.7137	22.0543
fig|261594.21.peg.5123|GBAA4849|VBIBacAnt112616-5123|---DNA-polymerase-III-alpha-subunit-(EC-2.7.7.7)---[Bacillus-anthracis-str.-Ames-Ancestor-|-261594.21]
fig|261594.21.peg.5126|GBAA4852|VBIBacAnt112616-5126|---FIG146085:-3-to-5-oligoribonuclease-A,-Bacillus-type---[Bacillus-anthracis-str.-Ames-Ancestor-|-261594.21]										21.1553
fig|261594.21.peg.5133|GBAA4860|VBIBacAnt112616-5133|---FIG002379:-metal-dependent-hydrolase---[Bacillus-anthracis-str.-Ames-Ancestor-|-261594.21]	23.4022	23.0636	23.1363	23.6849	23.457	22.9749	23.7647	23.0957	23.1174	22.3568	22.8489
fig|261594.21.peg.5134|GBAA4861|VBIBacAnt112616-5134|---Proline-dipeptidase-(EC-3.4.13.9)---[Bacillus-anthracis-str.-Ames-Ancestor-|-261594.21]	24.4651	25.4755	24.9938	24.9662	24.8536	24.9713	24.7015	25.916	25.0524	25.0109	25.4253
fig|261594.21.peg.5146|GBAA4873|VBIBacAnt112616-5146|---Alanine-dehydrogenase-(EC-1.4.1.1)---[Bacillus-anthracis-str.-Ames-Ancestor-|-261594.21]	26.6949	26.5861	26.8418	26.1788	25.4771	27.4292	26.3834	28.5734	28.7005	27.4409	28.3038
fig|261594.21.peg.5148|GBAA4875|VBIBacAnt112616-5148|---Universal-stress-protein-family---[Bacillus-anthracis-str.-Ames-Ancestor-|-261594.21]	25.7244	25.3235	25.3317	25.4713	25.1999	25.858	25.1838	26.2021	25.9464	25.5292	25.8427
fig|261594.21.peg.5162|GBAA4888|VBIBacAnt112616-5162|---Acetate-kinase-(EC-2.7.2.1)---[Bacillus-anthracis-str.-Ames-Ancestor-|-261594.21]	26.7326	26.4624	26.2551	25.9296	26.1134	26.9051	26.5716	26.6155	26.7469	26.9746	26.3363
fig|261594.21.peg.5164|GBAA4890|VBIBacAnt112616-5164|---Thiol-peroxidase,-Tpx-type-(EC-1.11.1.15)---[Bacillus-anthracis-str.-Ames-Ancestor-|-261594.21]	26.4708	26.1556	26.1816	26.4635	25.8179	26.4164	25.9153	26.6106	26.4906	27.2975	26.4995
fig|261594.21.peg.5167|GBAA4893|VBIBacAnt112616-5167|---NAD-kinase-(EC-2.7.1.23)-homolog---[Bacillus-anthracis-str.-Ames-Ancestor-|-261594.21]	23.2647	23.2842	23.4553	23.5898	22.4254	23.2926	23.8193	22.9914	24.2858	22.9719	23.2462
fig|261594.21.peg.5169|GBAA4895|VBIBacAnt112616-5169|---PhnB-protein;-putative-DNA-binding-3-demethylubiquinone-9-3-methyltransferase-domain-protein---[Bacillus-anthracis-str.-Ames-Ancestor-|-261594.21]		23.9339	23.5829	23.808				22.9448	24.0978
fig|261594.21.peg.5171|GBAA4898|VBIBacAnt112616-5171|---Small-acid-soluble-spore-protein,-alpha/beta-family,-SASP-5---[Bacillus-anthracis-str.-Ames-Ancestor-|-261594.21]	22.223	21.3987	21.5045	25.3209	26.1213	22.0687		20.7878		23.6825
fig|261594.21.peg.5180|GBAA4905|VBIBacAnt112616-5180|---Free-methionine-(R)-sulfoxide-reductase,-contains-GAF-domain---[Bacillus-anthracis-str.-Ames-Ancestor-|-261594.21]										22.5811
fig|261594.21.peg.5182|GBAA4908|VBIBacAnt112616-5182|---SSU-ribosomal-protein-S4p-(S9e)-@-SSU-ribosomal-protein-S4p-(S9e),-zinc-independent---[Bacillus-anthracis-str.-Ames-Ancestor-|-261594.21]	26.7394	26.0726	26.1252	26.34	26.2162	26.6168	26.2323	25.3643	26.5791	26.7261	26.089
fig|261594.21.peg.5185|GBAA4911|VBIBacAnt112616-5185|---Tyrosyl-tRNA-synthetase-(EC-6.1.1.1)---[Bacillus-anthracis-str.-Ames-Ancestor-|-261594.21]		22.2713	22.6598	22.6181	22.7969	22.2783			22.4012	22.3384	22.5004
fig|261594.21.peg.5189|GBAA4915|VBIBacAnt112616-5189|---Acetyl-CoA-synthetase-(EC-6.2.1.1)---[Bacillus-anthracis-str.-Ames-Ancestor-|-261594.21]	24.0974	22.551	23.497	23.0041	22.9782	25.3193	24.6898	22.6063	23.4195		25.2887
fig|261594.21.peg.5198|GBAA4924|VBIBacAnt112616-5198|---Large-conductance-mechanosensitive-channel---[Bacillus-anthracis-str.-Ames-Ancestor-|-261594.21]		21.3902		21.272		21.2367		21.8394	21.6589	21.3534
fig|261594.21.peg.5203|GBAA4929|VBIBacAnt112616-5203|---Catabolite-control-protein-A---[Bacillus-anthracis-str.-Ames-Ancestor-|-261594.21]	23.4481	23.2101	23.3598	23.2935	23.1951	23.6377	23.5778	23.2446	23.1158	23.9123	23.1275
fig|261594.21.peg.5206|GBAA4932|VBIBacAnt112616-5206|---General-stress-protein---[Bacillus-anthracis-str.-Ames-Ancestor-|-261594.21]		22.0816							22.3983	22.3816
fig|261594.21.peg.5207|GBAA4933|VBIBacAnt112616-5207|---Aminopeptidase---[Bacillus-anthracis-str.-Ames-Ancestor-|-261594.21]	24.9961	24.6177	24.5531	24.3626	24.5347	24.7571	24.7032	24.402	24.1223	23.8853	24.7096
fig|261594.21.peg.5211|GBAA4938|VBIBacAnt112616-5211|---UDP-N-acetylmuramate--alanine-ligase-(EC-6.3.2.8)---[Bacillus-anthracis-str.-Ames-Ancestor-|-261594.21]	22.2408								22.5456	22.3295
fig|261594.21.peg.5212|GBAA4939|VBIBacAnt112616-5212|---Nicotinate-phosphoribosyltransferase-(EC-6.3.4.21)---[Bacillus-anthracis-str.-Ames-Ancestor-|-261594.21]			23.5104
fig|261594.21.peg.5215|GBAA4943|VBIBacAnt112616-5215|---Phenylalanyl-tRNA-synthetase-domain-protein-(Bsu-YtpR)---[Bacillus-anthracis-str.-Ames-Ancestor-|-261594.21]	23.1985	23.2708	23.5031	23.4983	23.0972	23.4332	22.9874	23.2409	23.0313	23.4286	23.194
fig|261594.21.peg.5217|GBAA4945|VBIBacAnt112616-5217|---FIG009688:-Thioredoxin---[Bacillus-anthracis-str.-Ames-Ancestor-|-261594.21]	25.4536	25.1059	24.889	25.4466	25.2133	25.6417	24.9006	24.7373	25.613	25.4525	25.2502
fig|261594.21.peg.5219|GBAA4947|VBIBacAnt112616-5219|---Glutamyl-aminopeptidase-(EC-3.4.11.7);-Deblocking-aminopeptidase---[Bacillus-anthracis-str.-Ames-Ancestor-|-261594.21]	23.2782	23.3281	23.3941	23.5403	23.0955	23.7221	23.1686	23.8164	24.0696	22.9559	23.4911
fig|261594.21.peg.5220|GBAA4948|VBIBacAnt112616-5220|---Putative-uncharacterized-protein-YtzB---[Bacillus-anthracis-str.-Ames-Ancestor-|-261594.21]										21.1314
fig|261594.21.peg.5225|GBAA4953|VBIBacAnt112616-5225|---Pullulanase-(EC-3.2.1.41)---[Bacillus-anthracis-str.-Ames-Ancestor-|-261594.21]				21.7629
fig|261594.21.peg.5257|GBAA4983|VBIBacAnt112616-5257|---Homoserine-O-acetyltransferase-(EC-2.3.1.31)---[Bacillus-anthracis-str.-Ames-Ancestor-|-261594.21]					20.2043
fig|261594.21.peg.5265|GBAA4991|VBIBacAnt112616-5265|---Leucyl-tRNA-synthetase-(EC-6.1.1.4)---[Bacillus-anthracis-str.-Ames-Ancestor-|-261594.21]	24.6482	24.1947	24.3912	24.3204	24.5286	25.0506	24.4448	24.0593	24.3026	24.5855	24.3944
fig|261594.21.peg.5268|GBAA4994|VBIBacAnt112616-5268|---TrkA-C-terminal-domain-protein---[Bacillus-anthracis-str.-Ames-Ancestor-|-261594.21]
fig|261594.21.peg.5292|GBAA5017|VBIBacAnt112616-5292|---S-adenosylmethionine-synthetase-(EC-2.5.1.6)---[Bacillus-anthracis-str.-Ames-Ancestor-|-261594.21]	25.5238	25.5817	25.5096	25.051	25.5092	25.7011	25.2868	26.2888	26.0144	26.2284	25.1395
fig|261594.21.peg.5294|GBAA5019|VBIBacAnt112616-5294|---Phosphoenolpyruvate-carboxykinase-[ATP]-(EC-4.1.1.49)---[Bacillus-anthracis-str.-Ames-Ancestor-|-261594.21]	24.2694	24.8088	24.757	23.526	23.7406	24.0075	24.3636	24.8199	24.1867	23.8955	24.047
fig|261594.21.peg.531|GBAA0228|VBIBacAnt112616-0531|---ABC-transporter-ATP-binding-protein-uup---[Bacillus-anthracis-str.-Ames-Ancestor-|-261594.21]
fig|261594.21.peg.5321|GBAA5047|VBIBacAnt112616-5321|---S-ribosylhomocysteine-lyase-(EC-4.4.1.21)-@-Autoinducer-2-production-protein-LuxS---[Bacillus-anthracis-str.-Ames-Ancestor-|-261594.21]	23.0929	23.5284	23.5528	24.1269	24.2006	23.4969	23.9887	23.6975	24.2338	24.5079	23.4727
fig|261594.21.peg.5323|GBAA5049|VBIBacAnt112616-5323|---Carbonic-anhydrase-(EC-4.2.1.1)---[Bacillus-anthracis-str.-Ames-Ancestor-|-261594.21]	22.051	21.8174		21.3346	21.9665	21.6975		22.4578	22.1512	22.1431	21.9213
fig|261594.21.peg.5328|GBAA5054|VBIBacAnt112616-5328|---S-layer-protein,-putative---[Bacillus-anthracis-str.-Ames-Ancestor-|-261594.21]				24.8915
fig|261594.21.peg.5335|GBAA5061|VBIBacAnt112616-5335|---Suppressor-of-sigma54-dependent-transcription,-PspA-like---[Bacillus-anthracis-str.-Ames-Ancestor-|-261594.21]	23.5245	24.1672	24.5035	24.8612	24.5531	23.3025	24.0999	24.1634	23.8904	23.3613	23.685
fig|261594.21.peg.5347|GBAA5074|VBIBacAnt112616-5347|---Hypoxanthine-guanine-phosphoribosyltransferase-(EC-2.4.2.8)---[Bacillus-anthracis-str.-Ames-Ancestor-|-261594.21]											21.0179
fig|261594.21.peg.5348|GBAA5075|VBIBacAnt112616-5348|---Transcription-regulator-[contains-diacylglycerol-kinase-catalytic-domain]---[Bacillus-anthracis-str.-Ames-Ancestor-|-261594.21]	21.3732	20.7321	21.2417	20.4882		20.5502			20.3427		20.3722
fig|261594.21.peg.5350|GBAA5077|VBIBacAnt112616-5350|---Signal-transduction-histidine-kinase---[Bacillus-anthracis-str.-Ames-Ancestor-|-261594.21]									21.3169		20.8125
fig|261594.21.peg.5360|GBAA5087|VBIBacAnt112616-5360|---Transcriptional-regulatory-protein-YxdJ---[Bacillus-anthracis-str.-Ames-Ancestor-|-261594.21]		23.3153				22.6915
fig|261594.21.peg.5366|GBAA5091|VBIBacAnt112616-5366|---ABC-transporter-ATP-binding-protein-YvcR---[Bacillus-anthracis-str.-Ames-Ancestor-|-261594.21]										19.4475
fig|261594.21.peg.5373|GBAA5098|VBIBacAnt112616-5373|---4-hydroxy-2-oxoglutarate-aldolase-(EC-4.1.3.16)---[Bacillus-anthracis-str.-Ames-Ancestor-|-261594.21]	23.3117	22.9245	23.1821	23.4802		23.4784	22.3454	23.5852	23.6184		22.4396
fig|261594.21.peg.5374|GBAA5099|VBIBacAnt112616-5374|---L-seryl-tRNA(Sec)-selenium-transferase-related-protein---[Bacillus-anthracis-str.-Ames-Ancestor-|-261594.21]		22.4909		22.3694		22.237		23.1361	22.4068
fig|261594.21.peg.5375|GBAA5100|VBIBacAnt112616-5375|---Metallo-dependent-hydrolases,-subgroup-B---[Bacillus-anthracis-str.-Ames-Ancestor-|-261594.21]								21.7082	20.2995
fig|261594.21.peg.5383|GBAA5109|VBIBacAnt112616-5383|---Naphthoate-synthase-(EC-4.1.3.36)---[Bacillus-anthracis-str.-Ames-Ancestor-|-261594.21]	24.6616	24.4387	24.4999	24.2971	24.4154	25.0917	24.4484	25.1818	24.0636	24.9895	24.8771
fig|261594.21.peg.5389|GBAA5115|VBIBacAnt112616-5389|---Cold-shock-protein-CspD---[Bacillus-anthracis-str.-Ames-Ancestor-|-261594.21]	23.0737					22.6578		22.8154	22.5034	22.9827
fig|261594.21.peg.5390|GBAA5116|VBIBacAnt112616-5390|---DUF124-domain-containing-protein---[Bacillus-anthracis-str.-Ames-Ancestor-|-261594.21]		21.4108	21.1572	21.9049		21.4741		21.764	21.6639		21.644
fig|261594.21.peg.5393|GBAA5119|VBIBacAnt112616-5393|---Glycogen-phosphorylase-(EC-2.4.1.1)---[Bacillus-anthracis-str.-Ames-Ancestor-|-261594.21]	23.0324			23.7122	23.9988	22.7935	24.453	23.2611	22.7287	22.9782
fig|261594.21.peg.5394|GBAA5120|VBIBacAnt112616-5394|---Glycogen-synthase,-ADP-glucose-transglucosylase-(EC-2.4.1.21)---[Bacillus-anthracis-str.-Ames-Ancestor-|-261594.21]											20.962
fig|261594.21.peg.5395|GBAA5121|VBIBacAnt112616-5395|---Glycogen-biosynthesis-protein-GlgD,-glucose-1-phosphate-adenylyltransferase-family---[Bacillus-anthracis-str.-Ames-Ancestor-|-261594.21]
fig|261594.21.peg.5396|GBAA5122|VBIBacAnt112616-5396|---Glucose-1-phosphate-adenylyltransferase-(EC-2.7.7.27)---[Bacillus-anthracis-str.-Ames-Ancestor-|-261594.21]		21.4865			21.2646	21.0763			22.7418
fig|261594.21.peg.5397|GBAA5123|VBIBacAnt112616-5397|---1,4-alpha-glucan-(glycogen)-branching-enzyme,-GH-13-type-(EC-2.4.1.18)---[Bacillus-anthracis-str.-Ames-Ancestor-|-261594.21]											20.0174
fig|261594.21.peg.5403|GBAA5130|VBIBacAnt112616-5403|---Glucose-6-phosphate-isomerase-(EC-5.3.1.9)---[Bacillus-anthracis-str.-Ames-Ancestor-|-261594.21]	27.4311	27.4609	27.0449	26.7266	27.0839	27.2438	27.0382	27.8073	27.1656	27.8709	26.901
fig|261594.21.peg.5408|GBAA5135|VBIBacAnt112616-5408|---Glyoxylate-reductase-(EC-1.1.1.79)-/-Hydroxypyruvate-reductase-(EC-1.1.1.81)-/-2-ketoaldonate-reductase,-broad-specificity-(EC-1.1.1.215)-(EC-1.1.1.-)---[Bacillus-anthracis-str.-Ames-Ancestor-|-261594.21]	23.2966	22.9008	23.0933	23.0459	23.2161	23.4854		23.5977	23.3265	23.717	23.8503
fig|261594.21.peg.5420|GBAA5147|VBIBacAnt112616-5420|---Glycyl-tRNA-synthetase-(EC-6.1.1.14)---[Bacillus-anthracis-str.-Ames-Ancestor-|-261594.21]	25.2012	25.1559	24.9673	24.8295	25.1816	25.4563	25.0166	24.8425	24.5808	24.9926	24.6746
fig|261594.21.peg.5421|GBAA5148|VBIBacAnt112616-5421|---1,4-dihydroxy-2-naphthoyl-CoA-hydrolase-(EC-3.1.2.28)-in-menaquinone-biosynthesis---[Bacillus-anthracis-str.-Ames-Ancestor-|-261594.21]	22.3836	22.4139	22.7861	22.3164	21.8792	22.6053	22.9309	23.1713	22.9277	22.8228	22.9225
fig|261594.21.peg.5425|GBAA5152|VBIBacAnt112616-5425|---UTP--glucose-1-phosphate-uridylyltransferase-(EC-2.7.7.9)---[Bacillus-anthracis-str.-Ames-Ancestor-|-261594.21]	25.3068	25.3093	25.4249	25.0821	25.1451	25.6837	24.943	25.0085	25.1233	24.7894	25.3557
fig|261594.21.peg.5426|GBAA5153|VBIBacAnt112616-5426|---Phosphoglucomutase-(EC-5.4.2.2)---[Bacillus-anthracis-str.-Ames-Ancestor-|-261594.21]	23.3427	22.9457	23.0991	23.3489	22.9415	23.763	23.2286	22.0947	23.1748	23.8135	22.8516
fig|261594.21.peg.5428|GBAA5155|VBIBacAnt112616-5428|---Cytosol-aminopeptidase-PepA-(EC-3.4.11.1)---[Bacillus-anthracis-str.-Ames-Ancestor-|-261594.21]	25.703	25.5771	25.1905	24.9397	25.4135	26.045	25.702	26.0826	25.6367	25.8687	26.0559
fig|261594.21.peg.5432|GBAA5159|VBIBacAnt112616-5432|---NADH-dehydrogenase-(EC-1.6.99.3)---[Bacillus-anthracis-str.-Ames-Ancestor-|-261594.21]										21.4878
fig|261594.21.peg.5433|GBAA5160|VBIBacAnt112616-5433|---Thioredoxin-reductase-(EC-1.8.1.9)---[Bacillus-anthracis-str.-Ames-Ancestor-|-261594.21]	24.4962	24.9244	24.5742	24.6073	24.6075	24.5241	24.3815	24.2243	23.8308	23.9588	24.3681
fig|261594.21.peg.544|GBAA0240|VBIBacAnt112616-0544|---4-hydroxyphenylpyruvate-dioxygenase-(EC-1.13.11.27)---[Bacillus-anthracis-str.-Ames-Ancestor-|-261594.21]	23.5777	23.2704	23.7189	23.4337	23.3437	23.8718	23.6129	23.8815	23.1504		23.856
fig|261594.21.peg.5443|GBAA5169|VBIBacAnt112616-5443|---probable-iron-binding-protein-from-the-HesB-IscA-SufA-family---[Bacillus-anthracis-str.-Ames-Ancestor-|-261594.21]						21.6688		22.0345	22.2094
fig|261594.21.peg.5444|GBAA5170|VBIBacAnt112616-5444|---Diaminopimelate-epimerase-(EC-5.1.1.7)---[Bacillus-anthracis-str.-Ames-Ancestor-|-261594.21]
fig|261594.21.peg.5446|GBAA5173|VBIBacAnt112616-5446|---NADH-dehydrogenase-(EC-1.6.99.3)---[Bacillus-anthracis-str.-Ames-Ancestor-|-261594.21]		22.6596						23.2517	23.2968	22.9413
fig|261594.21.peg.545|GBAA0241|VBIBacAnt112616-0545|---Fumarylacetoacetase-(EC-3.7.1.2)---[Bacillus-anthracis-str.-Ames-Ancestor-|-261594.21]	22.3533	20.4842						19.8781
fig|261594.21.peg.5459|GBAA5186|VBIBacAnt112616-5459|---NifU-like-domain-protein---[Bacillus-anthracis-str.-Ames-Ancestor-|-261594.21]	27.164	26.3931	26.579	27.4339	27.3943	26.9377	26.7623	25.8369	25.7513	26.3243	26.2242
fig|261594.21.peg.546|GBAA0242|VBIBacAnt112616-0546|---Homogentisate-1,2-dioxygenase-(EC-1.13.11.5)---[Bacillus-anthracis-str.-Ames-Ancestor-|-261594.21]	21.9195	22.1945	22.0157	21.7408	21.5197	22.2861	22.6822	22.5159	21.9205		22.7568
fig|261594.21.peg.5462|GBAA5189|VBIBacAnt112616-5462|---Low-temperature-requirement-C-protein---[Bacillus-anthracis-str.-Ames-Ancestor-|-261594.21]	22.9759	22.6499	22.5635	22.7872	22.6821	22.4187	23.0686	22.9526	22.4086	21.6849	22.2101
fig|261594.21.peg.5467|GBAA5194|VBIBacAnt112616-5467|---BH3430-unknown-conserved-protein---[Bacillus-anthracis-str.-Ames-Ancestor-|-261594.21]											20.4341
fig|261594.21.peg.5468|GBAA5195|VBIBacAnt112616-5468|---Fructose-1,6-bisphosphatase,-GlpX-type-(EC-3.1.3.11)---[Bacillus-anthracis-str.-Ames-Ancestor-|-261594.21]
fig|261594.21.peg.5473|GBAA5200|VBIBacAnt112616-5473|---transcriptional-activator-tipA---[Bacillus-anthracis-str.-Ames-Ancestor-|-261594.21]	25.791	25.9663	26.1288	25.2092	25.0892	26.5416	26.0132	26.6807	25.896	25.0306	26.8096
fig|261594.21.peg.5479|GBAA5205|VBIBacAnt112616-5479|---Lipoyl-synthase-(EC-2.8.1.8)---[Bacillus-anthracis-str.-Ames-Ancestor-|-261594.21]									21.2116
fig|261594.21.peg.5482|GBAA5208|VBIBacAnt112616-5482|---DUF1805-domain-containing-protein---[Bacillus-anthracis-str.-Ames-Ancestor-|-261594.21]				22.6168	23.528
fig|261594.21.peg.5488|GBAA5213|VBIBacAnt112616-5488|---Iron-sulfur-cluster-assembly-protein-SufB---[Bacillus-anthracis-str.-Ames-Ancestor-|-261594.21]	25.1356	25.1543	24.8259	24.8977	25.2224	25.0288	24.5572	25.7667	25.5448	25.9343	25.9492
fig|261594.21.peg.5490|GBAA5215|VBIBacAnt112616-5490|---Cysteine-desulfurase-(EC-2.8.1.7),-SufS-subfamily---[Bacillus-anthracis-str.-Ames-Ancestor-|-261594.21]	25.0217	24.9891	24.8568	24.676	24.5063	24.9107	24.8891	25.6675	25.2662	24.2581	25.5455
fig|261594.21.peg.5491|GBAA5216|VBIBacAnt112616-5491|---Iron-sulfur-cluster-assembly-protein-SufD---[Bacillus-anthracis-str.-Ames-Ancestor-|-261594.21]	26.0108	26.1062	25.9919	26.1823	26.2601	25.9907	25.7388	26.7671	26.7021	27.0959	26.462
fig|261594.21.peg.5492|GBAA5217|VBIBacAnt112616-5492|---Iron-sulfur-cluster-assembly-ATPase-protein-SufC---[Bacillus-anthracis-str.-Ames-Ancestor-|-261594.21]	25.4848	25.3599	25.1904	25.288	25.7679	25.2509	25.2631	25.9463	25.639	26.1744	25.6715
fig|261594.21.peg.5493|GBAA5219|VBIBacAnt112616-5493|---Methionine-ABC-transporter-substrate-binding-protein---[Bacillus-anthracis-str.-Ames-Ancestor-|-261594.21]
fig|261594.21.peg.5494|GBAA5220|VBIBacAnt112616-5494|---Methionine-ABC-transporter-substrate-binding-protein---[Bacillus-anthracis-str.-Ames-Ancestor-|-261594.21]	24.6017	24.7838	24.9279	25.1223	25.2292	24.5985	24.8983	23.9007	23.3602	23.9263	23.8925
fig|261594.21.peg.5496|GBAA5222|VBIBacAnt112616-5496|---Methionine-ABC-transporter-ATP-binding-protein---[Bacillus-anthracis-str.-Ames-Ancestor-|-261594.21]	22.8905	22.7048	22.6327	23.9707	24.2692	22.84	22.8728	22.6676	21.107	22.3406	22.3537
fig|261594.21.peg.5499|GBAA5225|VBIBacAnt112616-5499|---Thioredoxin---[Bacillus-anthracis-str.-Ames-Ancestor-|-261594.21]	23.6892					23.8772					20.4142
fig|261594.21.peg.550|GBAA0246|VBIBacAnt112616-0550|---UDP-N-acetylmuramoyl-tripeptide--D-alanyl-D-alanine-ligase-(EC-6.3.2.10)---[Bacillus-anthracis-str.-Ames-Ancestor-|-261594.21]	20.7253	20.5467		20.0609		21.188	20.8386
fig|261594.21.peg.5502|GBAA5228|VBIBacAnt112616-5502|---Glycine-cleavage-system-H-protein---[Bacillus-anthracis-str.-Ames-Ancestor-|-261594.21]	24.5322	24.3167	24.4827	24.71	24.9697	24.5839	24.3153	23.8114	24.7914	25.06	24.3537
fig|261594.21.peg.5503|GBAA5229|VBIBacAnt112616-5503|---Arsenate-reductase-(EC-1.20.4.1)---[Bacillus-anthracis-str.-Ames-Ancestor-|-261594.21]	21.9281	22.8669	23.285	22.7597	21.7677	22.9336		22.2785	22.7531	21.4839
fig|261594.21.peg.551|GBAA0247|VBIBacAnt112616-0551|---DEAD-box-ATP-dependent-RNA-helicase-CshA-(EC-3.6.4.13)---[Bacillus-anthracis-str.-Ames-Ancestor-|-261594.21]	23.4713	23.629	23.6881	23.4272	23.6214	23.9437	24.0585	23.3628	23.9382	24.6068	23.8858
fig|261594.21.peg.5519|GBAA5246|VBIBacAnt112616-5519|---Butyryl-CoA-dehydrogenase-(EC-1.3.8.1)---[Bacillus-anthracis-str.-Ames-Ancestor-|-261594.21]	26.7164	26.7846	26.703	26.9	27.2903	25.9786	26.8834	26.6995	25.108	23.0004	26.5142
fig|261594.21.peg.5521|GBAA5248|VBIBacAnt112616-5521|---3-ketoacyl-CoA-thiolase-(EC-2.3.1.16)-@-Acetyl-CoA-acetyltransferase-(EC-2.3.1.9)---[Bacillus-anthracis-str.-Ames-Ancestor-|-261594.21]	24.2699	24.6945	24.4357	24.9391	25.0967	23.2581	25.1788	22.6759	23.4983	25.288	23.897
fig|261594.21.peg.5522|GBAA5249|VBIBacAnt112616-5522|---Enoyl-CoA-hydratase-[isoleucine-degradation]-(EC-4.2.1.17)-/-3-hydroxyacyl-CoA-dehydrogenase-(EC-1.1.1.35)---[Bacillus-anthracis-str.-Ames-Ancestor-|-261594.21]	23.6111	24.2348	23.6903	23.5216	24.3747	22.6944	23.5534	23.5914	22.2768	23.6488	24.057
fig|261594.21.peg.5526|GBAA5253|VBIBacAnt112616-5526|---Proline-dehydrogenase-(EC-1.5.99.8)-(Proline-oxidase)---[Bacillus-anthracis-str.-Ames-Ancestor-|-261594.21]		24.749		24.7643		23.2547		22.4673	24.998	22.6148	22.7684
fig|261594.21.peg.5528|GBAA5255|VBIBacAnt112616-5528|---ExtraCellular-Mutant;-Ecm15p---[Bacillus-anthracis-str.-Ames-Ancestor-|-261594.21]											21.6517
fig|261594.21.peg.555|GBAA0251|VBIBacAnt112616-0555|---outer-membrane-lipoprotein-receptor---[Bacillus-anthracis-str.-Ames-Ancestor-|-261594.21]
fig|261594.21.peg.5560|GBAA5287|VBIBacAnt112616-5560|---TrkA-C-terminal-domain-protein---[Bacillus-anthracis-str.-Ames-Ancestor-|-261594.21]
fig|261594.21.peg.5562|GBAA5290|VBIBacAnt112616-5562|---Non-specific-DNA-binding-protein-Dps-/-Iron-binding-ferritin-like-antioxidant-protein-/-Ferroxidase-(EC-1.16.3.1)---[Bacillus-anthracis-str.-Ames-Ancestor-|-261594.21]	24.292	25.7529	24.4622	24.1752	25.617	23.1233	25.352	27.6345	26.6008	26.0583	26.168
fig|261594.21.peg.5566|GBAA5294|VBIBacAnt112616-5566|---Lysine-decarboxylase-family---[Bacillus-anthracis-str.-Ames-Ancestor-|-261594.21]	22.6578	22.9623	23.6784	23.3028		23.5151	22.5873	23.3579	25.3807	24.8307	22.2896
fig|261594.21.peg.5574|GBAA5301|VBIBacAnt112616-5574|---Sodium:alanine-symporter-family-protein---[Bacillus-anthracis-str.-Ames-Ancestor-|-261594.21]										22.1638
fig|261594.21.peg.5580|GBAA5308|VBIBacAnt112616-5580|---oxidoreductase-of-aldo/keto-reductase-family,-subgroup-1---[Bacillus-anthracis-str.-Ames-Ancestor-|-261594.21]
fig|261594.21.peg.5583|GBAA5312|VBIBacAnt112616-5583|---hypothetical-protein---[Bacillus-anthracis-str.-Ames-Ancestor-|-261594.21]	23.0076	22.7952	22.8924	24.3526	22.1337	24.5238	23.2557	23.9726	25.5572	25.3335	24.4092
fig|261594.21.peg.5584|GBAA5313|VBIBacAnt112616-5584|---NADH-dehydrogenase-(EC-1.6.99.3)---[Bacillus-anthracis-str.-Ames-Ancestor-|-261594.21]	23.6048	22.8416	23.242	22.953	23.307	24.9732	22.6853	24.1553	26.0057	26.8105	24.1318
fig|261594.21.peg.5585|GBAA5314|VBIBacAnt112616-5585|---Tyrosyl-tRNA-synthetase-(EC-6.1.1.1)---[Bacillus-anthracis-str.-Ames-Ancestor-|-261594.21]	23.4222	23.5548	23.1498	23.3714	23.9292	23.9546	23.1928	23.3218	23.1152	24.0404	22.8463
fig|261594.21.peg.559|GBAA0255|VBIBacAnt112616-0559|---Transcription-accessory-protein-(S1-RNA-binding-domain)---[Bacillus-anthracis-str.-Ames-Ancestor-|-261594.21]	21.53	21.4296	21.0568	21.0669	21.0207	21.652		21.1296	21.2809		21.1419
fig|261594.21.peg.5601|GBAA5330|VBIBacAnt112616-5601|---Petrobactin-ABC-transporter,-periplasmic-binding-protein---[Bacillus-anthracis-str.-Ames-Ancestor-|-261594.21]	22.2802	22.5633	22.4947	22.6263	22.4628			22.6787	22.8332	23.3994	22.5659
fig|261594.21.peg.5605|GBAA5334|VBIBacAnt112616-5605|---3-to-5-exoribonuclease-RNase-R---[Bacillus-anthracis-str.-Ames-Ancestor-|-261594.21]	22.7463	22.6762	22.3025	23.1434	23.2175	22.9735	22.7375				22.5663
fig|261594.21.peg.5606|GBAA5335|VBIBacAnt112616-5606|---Carboxylesterase-(EC-3.1.1.1)---[Bacillus-anthracis-str.-Ames-Ancestor-|-261594.21]	21.207	21.4266				21.625	21.2163		22.3328	23.4634	21.7907
fig|261594.21.peg.5634|GBAA5364|VBIBacAnt112616-5634|---Enolase-(EC-4.2.1.11)---[Bacillus-anthracis-str.-Ames-Ancestor-|-261594.21]	28.4852	28.0425	27.8531	28.0779	28.1048	28.347	28.1585	27.9185	28.2221	28.9684	27.4825
fig|261594.21.peg.5635|GBAA5365|VBIBacAnt112616-5635|---2,3-bisphosphoglycerate-independent-phosphoglycerate-mutase-(EC-5.4.2.12)---[Bacillus-anthracis-str.-Ames-Ancestor-|-261594.21]	22.3966	22.2238	22.6705	23.2079	22.0852	22.8317	22.5116	22.273	22.3633	22.557	22.1865
fig|261594.21.peg.5636|GBAA5366|VBIBacAnt112616-5636|---Triosephosphate-isomerase-(EC-5.3.1.1)---[Bacillus-anthracis-str.-Ames-Ancestor-|-261594.21]	26.2805	25.8843	25.7039	25.6299	25.6079	26.262	25.9365	25.5203	25.836	26.6584	25.6016
fig|261594.21.peg.5637|GBAA5367|VBIBacAnt112616-5637|---Phosphoglycerate-kinase-(EC-2.7.2.3)---[Bacillus-anthracis-str.-Ames-Ancestor-|-261594.21]	26.6155	26.4685	26.3588	25.416	25.8468	26.5496	26.0396	26.0756	26.5337	27.0201	26.0281
fig|261594.21.peg.5638|GBAA5369|VBIBacAnt112616-5638|---NAD-dependent-glyceraldehyde-3-phosphate-dehydrogenase-(EC-1.2.1.12)---[Bacillus-anthracis-str.-Ames-Ancestor-|-261594.21]	28.2379	27.8302	27.4957	27.3355	27.798	28.182	27.8576	27.2313	27.7252	28.364	26.8597
fig|261594.21.peg.564|GBAA0261|VBIBacAnt112616-0564|---N(6)-L-threonylcarbamoyladenine-synthase-(EC-2.3.1.234)---[Bacillus-anthracis-str.-Ames-Ancestor-|-261594.21]									18.3925
fig|261594.21.peg.5649|GBAA5380|VBIBacAnt112616-5649|---ATP-dependent-Clp-protease-proteolytic-subunit-(EC-3.4.21.92)---[Bacillus-anthracis-str.-Ames-Ancestor-|-261594.21]	26.0014	26.1606	25.9569	26.5141	26.5129	25.7167	25.6023	23.8338	24.9566	24.3878	26.0551
fig|261594.21.peg.5650|GBAA5381|VBIBacAnt112616-5650|---Catabolite-repression-HPr-like-protein-Crh---[Bacillus-anthracis-str.-Ames-Ancestor-|-261594.21]											18.9519
fig|261594.21.peg.5652|GBAA5383|VBIBacAnt112616-5652|---FIG002813:-LPPG:FO-2-phospho-L-lactate-transferase-like,-CofD-like---[Bacillus-anthracis-str.-Ames-Ancestor-|-261594.21]											20.7002
fig|261594.21.peg.5653|GBAA5384|VBIBacAnt112616-5653|---FIG000506:-Predicted-P-loop-containing-kinase---[Bacillus-anthracis-str.-Ames-Ancestor-|-261594.21]		21.4	22.1584	21.3398		22.3172		22.8797	21.8432	21.1947	21.9904
fig|261594.21.peg.5656|GBAA5387|VBIBacAnt112616-5656|---Thioredoxin-reductase-(EC-1.8.1.9)---[Bacillus-anthracis-str.-Ames-Ancestor-|-261594.21]	24.294	24.184	24.3861	24.2934	24.6306	24.5296	24.5755	23.7019	23.633	24.0348	23.6733
fig|261594.21.peg.566|GBAA0263|VBIBacAnt112616-0566|---Redox-sensitive-transcriptional-regulator-(AT-rich-DNA-binding-protein)---[Bacillus-anthracis-str.-Ames-Ancestor-|-261594.21]		22.689		22.7943	22.6823	22.804		23.2994	22.7936	22.722	22.1887
fig|261594.21.peg.5661|GBAA5392|VBIBacAnt112616-5661|---HPr-kinase/phosphorylase-(EC-2.7.1.-)-(EC-2.7.4.-)---[Bacillus-anthracis-str.-Ames-Ancestor-|-261594.21]								21.1965	21.17
fig|261594.21.peg.5664|GBAA5395|VBIBacAnt112616-5664|---Excinuclease-ABC-subunit-A---[Bacillus-anthracis-str.-Ames-Ancestor-|-261594.21]									21.9535
fig|261594.21.peg.5684|GBAA5415|VBIBacAnt112616-5684|---Cell-division-protein-FtsX---[Bacillus-anthracis-str.-Ames-Ancestor-|-261594.21]		21.2112				20.5355			21.5314	22.6464
fig|261594.21.peg.5685|GBAA5416|VBIBacAnt112616-5685|---Cell-division-transporter,-ATP-binding-protein-FtsE-(TC-3.A.5.1.1)---[Bacillus-anthracis-str.-Ames-Ancestor-|-261594.21]							22.7998	22.3269
fig|261594.21.peg.569|GBAA0266|VBIBacAnt112616-0569|---Heat-shock-protein-60-family-co-chaperone-GroES---[Bacillus-anthracis-str.-Ames-Ancestor-|-261594.21]	29.1663	29.2933	29.1696	29.0098	29.5603	28.8947	29.2829	28.7768	28.7211	28.5125	29.3661
fig|261594.21.peg.5690|GBAA5421|VBIBacAnt112616-5690|---Protein-translocase-subunit-SecA---[Bacillus-anthracis-str.-Ames-Ancestor-|-261594.21]	22.1145	22.2991	22.339	22.2873	22.0087	22.121	22.6118	22.1847	22.3282	22.803	22.1778
fig|261594.21.peg.5691|GBAA5422|VBIBacAnt112616-5691|---Ribosome-hibernation-protein-YhbH---[Bacillus-anthracis-str.-Ames-Ancestor-|-261594.21]	24.8065	24.4383	23.6833	23.9766	23.2413	25.5764	24.2039	25.5869	28.0572	27.1624	26.2175
fig|261594.21.peg.5693|GBAA5424|VBIBacAnt112616-5693|---Cold-shock-protein-CspC---[Bacillus-anthracis-str.-Ames-Ancestor-|-261594.21]	22.549	21.796	21.5221	25.378	23.4293	20.6481	23.5436		22.8633	24.6673	20.4971
fig|261594.21.peg.5698|GBAA5428|VBIBacAnt112616-5698|---Transcriptional-regulator,-HxlR-family---[Bacillus-anthracis-str.-Ames-Ancestor-|-261594.21]
fig|261594.21.peg.570|GBAA0267|VBIBacAnt112616-0570|---Heat-shock-protein-60-family-chaperone-GroEL---[Bacillus-anthracis-str.-Ames-Ancestor-|-261594.21]	30.9348	31.5431	31.4708	31.311	31.7978	31.2103	31.5333	30.8876	30.7837	30.8028	31.8173
fig|261594.21.peg.571|GBAA0268|VBIBacAnt112616-0571|---GMP-synthase-[glutamine-hydrolyzing],-amidotransferase-subunit-(EC-6.3.5.2)-/-GMP-synthase-[glutamine-hydrolyzing],-ATP-pyrophosphatase-subunit-(EC-6.3.5.2)---[Bacillus-anthracis-str.-Ames-Ancestor-|-261594.21]	25.6356	25.9626	26.1757	24.7943	25.3753	26.0942	25.6854	26.4299	25.699	25.7509	26.0988
fig|261594.21.peg.5711|GBAA5441|VBIBacAnt112616-5711|---6-phospho-beta-glucosidase-(EC-3.2.1.86)---[Bacillus-anthracis-str.-Ames-Ancestor-|-261594.21]				23.8337	23.9835
fig|261594.21.peg.572|GBAA0270|VBIBacAnt112616-0572|---Hypoxanthine/guanine-permease-PbuG---[Bacillus-anthracis-str.-Ames-Ancestor-|-261594.21]	19.9852	19.8825	20.8864	21.385		21.3425		20.1995	21.3771	21.6841
fig|261594.21.peg.5739|GBAA5470|VBIBacAnt112616-5739|---Lipoteichoic-acid-synthase-LtaS-Type-IIIb2---[Bacillus-anthracis-str.-Ames-Ancestor-|-261594.21]	23.0687			23.0243					23.3392	24.0605
fig|261594.21.peg.5741|GBAA5472|VBIBacAnt112616-5741|---D-alanine-aminotransferase-(EC-2.6.1.21)---[Bacillus-anthracis-str.-Ames-Ancestor-|-261594.21]
fig|261594.21.peg.5751|GBAA5481|VBIBacAnt112616-5751|---enterotoxin-/-cell-wall-binding-protein---[Bacillus-anthracis-str.-Ames-Ancestor-|-261594.21]										18.391
fig|261594.21.peg.5764|GBAA5494|VBIBacAnt112616-5764|---Uncharacterized-protein-YknW---[Bacillus-anthracis-str.-Ames-Ancestor-|-261594.21]				23.9308	23.8803				23.6258
fig|261594.21.peg.5777|GBAA5508|VBIBacAnt112616-5777|---3-hydroxyacyl-[acyl-carrier-protein]-dehydratase,-FabZ-form-(EC-4.2.1.59)---[Bacillus-anthracis-str.-Ames-Ancestor-|-261594.21]	23.8708	23.8561	23.8589	23.594	23.8631	24.2061	24.1337	24.1818	23.5894	23.1522	23.5145
fig|261594.21.peg.5779|GBAA5509|VBIBacAnt112616-5779|---UDP-N-acetylglucosamine-2-epimerase-(EC-5.1.3.14)---[Bacillus-anthracis-str.-Ames-Ancestor-|-261594.21];fig|261594.21.peg.5703|GBAA5433|VBIBacAnt112616-5703|---UDP-N-acetylglucosamine-2-epimerase-(EC-5.1.3.14)---[Bacillus-anthracis-str.-Ames-Ancestor-|-261594.21]				24.428	24.5031					24.4844
fig|261594.21.peg.5782|GBAA5512|VBIBacAnt112616-5782|---UDP-N-acetyl-D-mannosamine-dehydrogenase-(EC-1.1.1.336)---[Bacillus-anthracis-str.-Ames-Ancestor-|-261594.21]				22.5356					23.6634	23.4088
fig|261594.21.peg.5790|GBAA5520|VBIBacAnt112616-5790|---MreB-like-protein-(Mbl-protein)---[Bacillus-anthracis-str.-Ames-Ancestor-|-261594.21]	21.8139	22.1027	22.3202			22.1267	22.1765	21.7837	21.9979	22.218	22.2107
fig|261594.21.peg.5791|GBAA5521|VBIBacAnt112616-5791|---Stage-III-sporulation-protein-D---[Bacillus-anthracis-str.-Ames-Ancestor-|-261594.21]					21.2316
fig|261594.21.peg.58|GBAA-pXO1-0067|VBIBacAnt112616-0058|---hypothetical-protein---[Bacillus-anthracis-str.-Ames-Ancestor-|-261594.21]	24.8882	25.2315	25.0306	25.383	25.1737	24.7477	24.6071	25.1569	24.8542	24.769	25.0481
fig|261594.21.peg.5800|GBAA5529|VBIBacAnt112616-5800|---UDP-N-acetylglucosamine-1-carboxyvinyltransferase-(EC-2.5.1.7)---[Bacillus-anthracis-str.-Ames-Ancestor-|-261594.21]		22.185							22.9959	23.626
fig|261594.21.peg.5817|GBAA5546|VBIBacAnt112616-5817|---ATP-synthase-epsilon-chain-(EC-3.6.3.14)---[Bacillus-anthracis-str.-Ames-Ancestor-|-261594.21]	23.3775	23.8537	23.732	24.4446	23.8179	23.2543	24.4877	22.5865	22.4766	22.9344	23.2432
fig|261594.21.peg.5818|GBAA5547|VBIBacAnt112616-5818|---ATP-synthase-beta-chain-(EC-3.6.3.14)---[Bacillus-anthracis-str.-Ames-Ancestor-|-261594.21]	27.3388	27.6588	27.5202	27.1157	27.4554	26.9563	27.4747	27.0271	26.8496	26.4767	27.4651
fig|261594.21.peg.5819|GBAA5548|VBIBacAnt112616-5819|---ATP-synthase-gamma-chain-(EC-3.6.3.14)---[Bacillus-anthracis-str.-Ames-Ancestor-|-261594.21]	24.189	24.4269	24.0345	23.9771	24.2061	23.554	24.0855	23.726	23.3737	23.3788	24.252
fig|261594.21.peg.5820|GBAA5549|VBIBacAnt112616-5820|---ATP-synthase-alpha-chain-(EC-3.6.3.14)---[Bacillus-anthracis-str.-Ames-Ancestor-|-261594.21]	25.0021	25.5193	25.9478	25.3448	25.8484	24.6952	25.9814	24.471	24.5745	24.3276	25.0524
fig|261594.21.peg.5821|GBAA5550|VBIBacAnt112616-5821|---ATP-synthase-delta-chain-(EC-3.6.3.14)---[Bacillus-anthracis-str.-Ames-Ancestor-|-261594.21]	23.3253	22.6666	22.7822	23.3941	23.6198	22.559	22.3277	22.3396	22.7402	24.1129	22.6728
fig|261594.21.peg.5822|GBAA5551|VBIBacAnt112616-5822|---ATP-synthase-F0-sector-subunit-b-(EC-3.6.3.14)---[Bacillus-anthracis-str.-Ames-Ancestor-|-261594.21]	24.4795	24.7224	24.9575	24.5359	24.865	24.0194	24.8396	23.3753	23.7275	23.3861	24.5033
fig|261594.21.peg.5824|GBAA5553|VBIBacAnt112616-5824|---ATP-synthase-F0-sector-subunit-a-(EC-3.6.3.14)---[Bacillus-anthracis-str.-Ames-Ancestor-|-261594.21]									20.662		20.0895
fig|261594.21.peg.5828|GBAA5557|VBIBacAnt112616-5828|---Uracil-phosphoribosyltransferase-(EC-2.4.2.9)---[Bacillus-anthracis-str.-Ames-Ancestor-|-261594.21]	24.8065	24.6934	24.5975	24.0104	24.2019	24.8436	24.2435	25.6821	24.7321	25.2966	24.2854
fig|261594.21.peg.5829|GBAA5558|VBIBacAnt112616-5829|---Serine-hydroxymethyltransferase-(EC-2.1.2.1)---[Bacillus-anthracis-str.-Ames-Ancestor-|-261594.21]	25.9453	25.5049	25.1393	25.6443	25.8957	25.7797	25.3005	25.9017	25.4049	25.3015	24.9978
fig|261594.21.peg.5830|GBAA5559|VBIBacAnt112616-5830|---Hypothetical-protein-ywlG---[Bacillus-anthracis-str.-Ames-Ancestor-|-261594.21]											21.9991
fig|261594.21.peg.5831|GBAA5560|VBIBacAnt112616-5831|---Ribose-5-phosphate-isomerase-B-(EC-5.3.1.6)---[Bacillus-anthracis-str.-Ames-Ancestor-|-261594.21]											22.634
fig|261594.21.peg.5832|GBAA5561|VBIBacAnt112616-5832|---Low-molecular-weight-protein-tyrosine-phosphatase-(EC-3.1.3.48)---[Bacillus-anthracis-str.-Ames-Ancestor-|-261594.21]	20.5126					21.5018
fig|261594.21.peg.5833|GBAA5563|VBIBacAnt112616-5833|---PTS-system,-glucose-specific-IIA-component-(EC-2.7.1.69)---[Bacillus-anthracis-str.-Ames-Ancestor-|-261594.21]	25.1404	25.2322	25.5782	25.2659	25.4984	25.4025	25.7528	26.2006	25.2837	25.3354	24.8456
fig|261594.21.peg.5835|GBAA5565|VBIBacAnt112616-5835|---Nitrilotriacetate-monooxygenase-component-B-(EC-1.14.13.-)---[Bacillus-anthracis-str.-Ames-Ancestor-|-261594.21]	25.2439	25.312	25.6399	26.2079	26.1388	24.7355	25.4788	23.7814	23.1148	24.1179	24.3238
fig|261594.21.peg.5842|GBAA5572|VBIBacAnt112616-5842|---Peptide-chain-release-factor-1---[Bacillus-anthracis-str.-Ames-Ancestor-|-261594.21]	21.5798	21.4789	21.7299	21.463		21.6918	21.7175		21.3202	21.4446	21.5912
fig|261594.21.peg.5844|GBAA5574|VBIBacAnt112616-5844|---LSU-ribosomal-protein-L31p-@-LSU-ribosomal-protein-L31p,-zinc-independent---[Bacillus-anthracis-str.-Ames-Ancestor-|-261594.21]	23.2117	22.9405	23.0553	24.1503		23.3023	23.2237		23.6699	24.1026
fig|261594.21.peg.5845|GBAA5575|VBIBacAnt112616-5845|---Transcription-termination-factor-Rho---[Bacillus-anthracis-str.-Ames-Ancestor-|-261594.21]	22.3601	22.2794	22.4821	22.8639	22.8391	22.7296	22.4229		22.3099	22.1856	22.2908
fig|261594.21.peg.5846|GBAA5576|VBIBacAnt112616-5846|---Fructose-1,6-bisphosphatase,-GlpX-type-(EC-3.1.3.11)---[Bacillus-anthracis-str.-Ames-Ancestor-|-261594.21]	25.0802	25.4234	25.2814	25.2962	25.5576	24.8482	24.9802	24.8736	25.2335	24.3394	25.4571
fig|261594.21.peg.5847|GBAA5578|VBIBacAnt112616-5847|---UDP-N-acetylglucosamine-1-carboxyvinyltransferase-(EC-2.5.1.7)---[Bacillus-anthracis-str.-Ames-Ancestor-|-261594.21]
fig|261594.21.peg.5849|GBAA5580|VBIBacAnt112616-5849|---Fructose-bisphosphate-aldolase-class-II-(EC-4.1.2.13)---[Bacillus-anthracis-str.-Ames-Ancestor-|-261594.21]	26.3411	26.2679	25.835	25.9256	25.7554	26.328	25.5956	26.6356	26.8775	27.4088	25.6455
fig|261594.21.peg.5850|GBAA5581|VBIBacAnt112616-5850|---Sporulation-initiation-phosphotransferase-(Spo0F)---[Bacillus-anthracis-str.-Ames-Ancestor-|-261594.21]		22.0281	21.9032	22.3287		21.1736	21.4277	23.2887	21.9271	21.6989	22.1907
fig|261594.21.peg.5852|GBAA5583|VBIBacAnt112616-5852|---CTP-synthase-(EC-6.3.4.2)---[Bacillus-anthracis-str.-Ames-Ancestor-|-261594.21]	23.8346	23.2867	23.0191	22.9741	23.0578	23.474	23.1188	23.0965	23.7103	24.4061	22.7164
fig|261594.21.peg.5853|GBAA5584|VBIBacAnt112616-5853|---DNA-directed-RNA-polymerase-delta-subunit-(EC-2.7.7.6)---[Bacillus-anthracis-str.-Ames-Ancestor-|-261594.21]	22.6921	22.8889	22.6605	22.3501		22.5915	22.1625		22.5061	22.8912	22.7556
fig|261594.21.peg.5855|GBAA5586|VBIBacAnt112616-5855|---Butyryl-CoA-dehydrogenase-(EC-1.3.8.1)---[Bacillus-anthracis-str.-Ames-Ancestor-|-261594.21]	22.6847	22.8545	22.8046	22.5045	22.2259	22.6837	22.9886	22.0714	22.1713		22.4596
fig|261594.21.peg.5856|GBAA5587|VBIBacAnt112616-5856|---Butyryl-CoA-dehydrogenase-(EC-1.3.8.1)---[Bacillus-anthracis-str.-Ames-Ancestor-|-261594.21]	21.8237	21.8622	21.8942	21.5397	21.6168	21.841	20.8584	22.0337	21.4613		22.1724
fig|261594.21.peg.5857|GBAA5588|VBIBacAnt112616-5857|---3-hydroxybutyryl-CoA-dehydrogenase-(EC-1.1.1.157)---[Bacillus-anthracis-str.-Ames-Ancestor-|-261594.21]	24.7605	25.3898	24.8191	24.2132	24.9457	24.9016	24.8972	24.97	24.6462	23.4242	24.9843
fig|261594.21.peg.5858|GBAA5589|VBIBacAnt112616-5858|---Acetyl-CoA-acetyltransferase-(EC-2.3.1.9)---[Bacillus-anthracis-str.-Ames-Ancestor-|-261594.21]	25.5873	25.5983	25.9569	26.2004	26.2746	25.1956	26.0188	24.5481	23.7942	25.6479	24.861
fig|261594.21.peg.5859|GBAA5590|VBIBacAnt112616-5859|---Fe-S-oxidoreductase---[Bacillus-anthracis-str.-Ames-Ancestor-|-261594.21]		22.3946	22.6538	22.9327
fig|261594.21.peg.5870|GBAA5601|VBIBacAnt112616-5870|---Methionine-aminopeptidase-(EC-3.4.11.18)---[Bacillus-anthracis-str.-Ames-Ancestor-|-261594.21]	21.9066					23.0204
fig|261594.21.peg.5871|VBIBacAnt112616-5871|---Collagen-adhesion-protein---[Bacillus-anthracis-str.-Ames-Ancestor-|-261594.21]				23.8479
fig|261594.21.peg.5880|GBAA5611|VBIBacAnt112616-5880|---Arginyl-tRNA-synthetase-(EC-6.1.1.19)---[Bacillus-anthracis-str.-Ames-Ancestor-|-261594.21]	22.7949	23.126	23.43	23.1959	23.1158	23.0916	23.4362	23.7012	22.7924	23.9479	23.2141
fig|261594.21.peg.5886|GBAA5617|VBIBacAnt112616-5886|---Agmatinase-(EC-3.5.3.11)---[Bacillus-anthracis-str.-Ames-Ancestor-|-261594.21]						21.641
fig|261594.21.peg.5887|GBAA5619|VBIBacAnt112616-5887|---Spermidine-synthase-(EC-2.5.1.16)---[Bacillus-anthracis-str.-Ames-Ancestor-|-261594.21]	23.1056	22.9128	22.6788	22.4826	22.2972	23.1623	22.5061	22.5966	22.6555	23.4158	22.6569
fig|261594.21.peg.589|GBAA0288|VBIBacAnt112616-0589|---N5-carboxyaminoimidazole-ribonucleotide-mutase-(EC-5.4.99.18)---[Bacillus-anthracis-str.-Ames-Ancestor-|-261594.21]	23.4212	22.6657	23.0877	22.4103	22.611	23.7584	23.3896	22.0307	23.7648	22.8566	22.6639
fig|261594.21.peg.5893|GBAA5624|VBIBacAnt112616-5893|---hypothetical-protein---[Bacillus-anthracis-str.-Ames-Ancestor-|-261594.21]	21.336	21.6143	22.039	21.751	21.4963	21.6331	22.1556	21.1629	21.1146	21.3109	21.3461
fig|261594.21.peg.5895|GBAA5626|VBIBacAnt112616-5895|---4-oxalocrotonate-tautomerase;-Xylose-transport-system-permease-protein-xylH---[Bacillus-anthracis-str.-Ames-Ancestor-|-261594.21]		21.9464		23.8363		21.4054
fig|261594.21.peg.5896|GBAA5627|VBIBacAnt112616-5896|---dNTP-triphosphohydrolase,-broad-substrate-specificity---[Bacillus-anthracis-str.-Ames-Ancestor-|-261594.21]	21.2632
fig|261594.21.peg.590|GBAA0289|VBIBacAnt112616-0590|---N5-carboxyaminoimidazole-ribonucleotide-synthase-(EC-6.3.4.18)---[Bacillus-anthracis-str.-Ames-Ancestor-|-261594.21]	22.5765	22.5775	22.7025	23.1264		22.6693	22.5218		22.921	23.1207
fig|261594.21.peg.5903|GBAA5633|VBIBacAnt112616-5903|---Prespore-specific-transcriptional-activator-RsfA---[Bacillus-anthracis-str.-Ames-Ancestor-|-261594.21]				21.903
fig|261594.21.peg.5906|GBAA5636|VBIBacAnt112616-5906|---Phosphate-acetyltransferase-(EC-2.3.1.8)---[Bacillus-anthracis-str.-Ames-Ancestor-|-261594.21]	25.045	24.1263	24.272	24.1014	24.4889	25.1433	24.8051	24.4458	24.6799	24.4618	23.9933
fig|261594.21.peg.5907|GBAA5637|VBIBacAnt112616-5907|---Coproheme-decarboxylase-HemQ-(no-EC)---[Bacillus-anthracis-str.-Ames-Ancestor-|-261594.21]	22.6632	23.7067	22.7909	23.3948	22.5837	23.1279	22.8077	24.7597	24.2462	24.5933	23.1102
fig|261594.21.peg.5909|GBAA5639|VBIBacAnt112616-5909|---D-alanyl-D-alanine-carboxypeptidase-(EC-3.4.16.4)---[Bacillus-anthracis-str.-Ames-Ancestor-|-261594.21]										20.4645
fig|261594.21.peg.591|GBAA0290|VBIBacAnt112616-0591|---Adenylosuccinate-lyase-(EC-4.3.2.2)-@-SAICAR-lyase-(EC-4.3.2.2)---[Bacillus-anthracis-str.-Ames-Ancestor-|-261594.21]	25.1344	25.217	25.0057	24.0237	24.3431	25.5521	25.0234	25.143	26.3468	25.7212	25.2916
fig|261594.21.peg.5911|GBAA5641|VBIBacAnt112616-5911|---alternate-gene-name:-ipa-62r---[Bacillus-anthracis-str.-Ames-Ancestor-|-261594.21]									20.0997
fig|261594.21.peg.592|GBAA0291|VBIBacAnt112616-0592|---Phosphoribosylaminoimidazole-succinocarboxamide-synthase-(EC-6.3.2.6)---[Bacillus-anthracis-str.-Ames-Ancestor-|-261594.21]	21.7952	23.4394		24.2126		23.2284	22.7307		23.4009	24.4558
fig|261594.21.peg.5926|GBAA5655|VBIBacAnt112616-5926|---Homoserine-O-succinyltransferase-(EC-2.3.1.46)---[Bacillus-anthracis-str.-Ames-Ancestor-|-261594.21]
fig|261594.21.peg.5927|GBAA5656|VBIBacAnt112616-5927|---O-acetylhomoserine-sulfhydrylase-(EC-2.5.1.49)-/-O-succinylhomoserine-sulfhydrylase-(EC-2.5.1.48)---[Bacillus-anthracis-str.-Ames-Ancestor-|-261594.21]	22.4027	22.5934	23.5394	23.9865	23.8088	22.8896	23.6695	21.5704	22.8333	24.1216	21.8728
fig|261594.21.peg.593|GBAA0292|VBIBacAnt112616-0593|---Phosphoribosylformylglycinamidine-synthase,-PurS-subunit-(EC-6.3.5.3)---[Bacillus-anthracis-str.-Ames-Ancestor-|-261594.21]	22.1779	24.5607		23.8478		21.9433		22.4388	23.3714	24.898	22.2824
fig|261594.21.peg.5931|GBAA5660|VBIBacAnt112616-5931|---FMN-dependent-NADH-azoreductase-(EC-1.7.1.6)---[Bacillus-anthracis-str.-Ames-Ancestor-|-261594.21]										22.9716
fig|261594.21.peg.5935|GBAA5663|VBIBacAnt112616-5935|---Novel-pyridoxal-kinase,-thiD-family-(EC-2.7.1.35)---[Bacillus-anthracis-str.-Ames-Ancestor-|-261594.21]	23.2801	23.285	22.8514	22.4368	21.9952	23.9614	23.4036	25.0346	25.1462	24.9776	23.2979
fig|261594.21.peg.594|GBAA0293|VBIBacAnt112616-0594|---Phosphoribosylformylglycinamidine-synthase,-glutamine-amidotransferase-subunit-(EC-6.3.5.3)---[Bacillus-anthracis-str.-Ames-Ancestor-|-261594.21]	20.9153	22.6348		21.5845		21.6038			21.7715	21.9341
fig|261594.21.peg.595|GBAA0294|VBIBacAnt112616-0595|---Phosphoribosylformylglycinamidine-synthase,-synthetase-subunit-(EC-6.3.5.3)---[Bacillus-anthracis-str.-Ames-Ancestor-|-261594.21]	24.4338	23.8226	23.1111	24.7184	23.1888	24.6098	23.8811	23.6913	25.6587	26.5965	24.4438
fig|261594.21.peg.5959|GBAA5687|VBIBacAnt112616-5959|---Peptide-methionine-sulfoxide-reductase-MsrA-(EC-1.8.4.11)-/-Peptide-methionine-sulfoxide-reductase-MsrB-(EC-1.8.4.12)---[Bacillus-anthracis-str.-Ames-Ancestor-|-261594.21]										20.2832
fig|261594.21.peg.596|GBAA0295|VBIBacAnt112616-0596|---Amidophosphoribosyltransferase-(EC-2.4.2.14)---[Bacillus-anthracis-str.-Ames-Ancestor-|-261594.21]	22.8906	23.0901		23.1178		22.8065	22.4553	22.2547	23.8278	25.2722	23.086
fig|261594.21.peg.5969|GBAA5696|VBIBacAnt112616-5969|---Manganese-superoxide-dismutase-(EC-1.15.1.1)---[Bacillus-anthracis-str.-Ames-Ancestor-|-261594.21]	27.4976	27.821	27.5076	27.3447	27.0027	27.6114	27.6124	27.214	27.9397	27.1013	26.977
fig|261594.21.peg.597|GBAA0296|VBIBacAnt112616-0597|---Phosphoribosylformylglycinamidine-cyclo-ligase-(EC-6.3.3.1)---[Bacillus-anthracis-str.-Ames-Ancestor-|-261594.21]	23.8082	23.6218	22.9712	22.7552	22.8314	23.5115	23.3873	22.9754	24.489	25.4736	23.8295
fig|261594.21.peg.5978|GBAA5705|VBIBacAnt112616-5978|---GMP-reductase-(EC-1.7.1.7)---[Bacillus-anthracis-str.-Ames-Ancestor-|-261594.21]		21.9662		22.337		22.4352		22.2013	22.5609	23.689
fig|261594.21.peg.5979|GBAA5706|VBIBacAnt112616-5979|---Oligoendopeptidase-F-(EC-3.4.24.-)---[Bacillus-anthracis-str.-Ames-Ancestor-|-261594.21]	25.6762	25.2483	24.9581	25.2934	25.3679	25.4502	24.8784	25.0764	23.7713	22.9251	26.1655
fig|261594.21.peg.598|GBAA0297|VBIBacAnt112616-0598|---Phosphoribosylglycinamide-formyltransferase-(EC-2.1.2.2)---[Bacillus-anthracis-str.-Ames-Ancestor-|-261594.21]										21.6869
fig|261594.21.peg.5988|GBAA5715|VBIBacAnt112616-5988|---Two-component-response-regulator-SA14-24---[Bacillus-anthracis-str.-Ames-Ancestor-|-261594.21]										22.3891
fig|261594.21.peg.5989|GBAA5716|VBIBacAnt112616-5989|---Adenylosuccinate-synthetase-(EC-6.3.4.4)---[Bacillus-anthracis-str.-Ames-Ancestor-|-261594.21]	22.8988	23.3976	23.3849	23.5435	23.316	23.0455	23.0493	23.1288	23.32	23.1007	22.9839
fig|261594.21.peg.599|GBAA0298|VBIBacAnt112616-0599|---IMP-cyclohydrolase-(EC-3.5.4.10)-/-Phosphoribosylaminoimidazolecarboxamide-formyltransferase-(EC-2.1.2.3)---[Bacillus-anthracis-str.-Ames-Ancestor-|-261594.21]	26.4	25.4888	25.3801	24.4792	23.8946	25.7741	25.3339	24.4461	25.8648	25.8021	25.4233
fig|261594.21.peg.5994|GBAA5721|VBIBacAnt112616-5994|---SSU-ribosomal-protein-S18p-@-SSU-ribosomal-protein-S18p,-zinc-independent---[Bacillus-anthracis-str.-Ames-Ancestor-|-261594.21]	23.4721	23.3751	23.315	24.1632	22.7085	23.9366	23.9588	22.796	24.1779	24.1839	23.3254
fig|261594.21.peg.5995|GBAA5722|VBIBacAnt112616-5995|---Single-stranded-DNA-binding-protein---[Bacillus-anthracis-str.-Ames-Ancestor-|-261594.21]	25.115	24.3403	24.3884	24.9239	24.7147	24.0877	24.3254	23.5932	23.2748	23.4274	24.4458
fig|261594.21.peg.5996|GBAA5723|VBIBacAnt112616-5996|---SSU-ribosomal-protein-S6p---[Bacillus-anthracis-str.-Ames-Ancestor-|-261594.21]	26.6671	25.8903	25.9859	26.5284	26.4115	26.3339	26.2301	24.5924	25.7162	26.0008	25.6659
fig|261594.21.peg.5997|GBAA5724|VBIBacAnt112616-5997|---GTP-binding-and-nucleic-acid-binding-protein-YchF---[Bacillus-anthracis-str.-Ames-Ancestor-|-261594.21]	22.9215	22.8008	22.5768	22.8668	22.684	23.4565	22.7652		22.5855	23.302	22.604
fig|261594.21.peg.600|GBAA0299|VBIBacAnt112616-0600|---Phosphoribosylamine--glycine-ligase-(EC-6.3.4.13)---[Bacillus-anthracis-str.-Ames-Ancestor-|-261594.21]	24.1772	23.7044	23.4728	23.1906	23.1941	23.3664	23.3467	23.1546	23.8689	23.3914	23.7815
fig|261594.21.peg.6001|GBAA5729|VBIBacAnt112616-6001|---Chromosome-(plasmid)-partitioning-protein-ParB-/-Stage-0-sporulation-protein-J---[Bacillus-anthracis-str.-Ames-Ancestor-|-261594.21]	21.6612	22.1081		22.4637	21.7177	21.2783
fig|261594.21.peg.6002|GBAA5730|VBIBacAnt112616-6002|---Chromosome-(plasmid)-partitioning-protein-ParA-/-Sporulation-initiation-inhibitor-protein-Soj---[Bacillus-anthracis-str.-Ames-Ancestor-|-261594.21]	22.7873	22.8745	22.8677	23.2987	22.8098	22.6779	22.6993	22.4693	22.2399		21.8648
fig|261594.21.peg.6003|GBAA5731|VBIBacAnt112616-6003|---Chromosome-(plasmid)-partitioning-protein-ParB-2---[Bacillus-anthracis-str.-Ames-Ancestor-|-261594.21]						21.9941
fig|261594.21.peg.6005|GBAA5733|VBIBacAnt112616-6005|---tRNA-uridine-5-carboxymethylaminomethyl-modification-enzyme-GidA---[Bacillus-anthracis-str.-Ames-Ancestor-|-261594.21]	21.6232	21.1493		21.6821	21.4205	21.377	21.6632	22.2096	21.7074	22.5983	21.5535
fig|261594.21.peg.6006|GBAA5734|VBIBacAnt112616-6006|---GTPase-and-tRNA-U34-5-formylation-enzyme-TrmE---[Bacillus-anthracis-str.-Ames-Ancestor-|-261594.21]										20.7214	20.1593
fig|261594.21.peg.6008|GBAA5736|VBIBacAnt112616-6008|---Inner-membrane-protein-translocase-component-YidC,-short-form-OxaI-like---[Bacillus-anthracis-str.-Ames-Ancestor-|-261594.21]									18.9526
fig|261594.21.peg.602|GBAA0301|VBIBacAnt112616-0602|---Membrane-protease-family-protein-BA0301---[Bacillus-anthracis-str.-Ames-Ancestor-|-261594.21]	22.8263	23.1368	22.1437	22.6759	22.4006	22.8746	22.5954	22.6929	22.3658	22.3392	22.9629
fig|261594.21.peg.604|GBAA0304|VBIBacAnt112616-0604|---Heptaprenylglyceryl-phosphate-synthase-(EC-2.5.1.n9)---[Bacillus-anthracis-str.-Ames-Ancestor-|-261594.21]											21.5258
fig|261594.21.peg.605|GBAA0305|VBIBacAnt112616-0605|---ATP-dependent-DNA-helicase-UvrD/PcrA---[Bacillus-anthracis-str.-Ames-Ancestor-|-261594.21]	21.8427	21.9456	21.6803	21.7532	21.7997	22.5318	21.9601	21.8786	21.8039	22.1537	21.9198
fig|261594.21.peg.606|GBAA0306|VBIBacAnt112616-0606|---DNA-ligase-(NAD(+))-(EC-6.5.1.2)---[Bacillus-anthracis-str.-Ames-Ancestor-|-261594.21]	23.0798	22.8084	23.1738	22.7187	22.9582	23.6368	23.3141	22.8619	22.6215	22.3846	22.9321
fig|261594.21.peg.609|GBAA0309|VBIBacAnt112616-0609|---Delta-1-pyrroline-5-carboxylate-dehydrogenase-(EC-1.2.1.88)---[Bacillus-anthracis-str.-Ames-Ancestor-|-261594.21]	28.9484	28.7767	28.6987	28.8441	28.6859	29.2545	28.4021	29.4951	29.1528	27.6251	28.8953
fig|261594.21.peg.614|GBAA0314|VBIBacAnt112616-0614|---Methionine-ABC-transporter-substrate-binding-protein---[Bacillus-anthracis-str.-Ames-Ancestor-|-261594.21]				25.0612
fig|261594.21.peg.622|GBAA0321|VBIBacAnt112616-0622|---Aspartyl-tRNA(Asn)-amidotransferase-subunit-A-(EC-6.3.5.6)-@-Glutamyl-tRNA(Gln)-amidotransferase-subunit-A-(EC-6.3.5.7)---[Bacillus-anthracis-str.-Ames-Ancestor-|-261594.21]	23.157	23.538	23.4175	23.4734	23.3753	23.4691	23.9057	23.6887	23.05	24.2152	23.4111
fig|261594.21.peg.623|GBAA0322|VBIBacAnt112616-0623|---Aspartyl-tRNA(Asn)-amidotransferase-subunit-B-(EC-6.3.5.6)-@-Glutamyl-tRNA(Gln)-amidotransferase-subunit-B-(EC-6.3.5.7)---[Bacillus-anthracis-str.-Ames-Ancestor-|-261594.21]	24.7218	24.5634	24.8303	24.6269	24.7985	24.5064	24.7077	24.0968	23.7086	24.4979	24.2908
fig|261594.21.peg.626|GBAA0325|VBIBacAnt112616-0626|---Gamma-aminobutyrate:alpha-ketoglutarate-aminotransferase-(EC-2.6.1.19)---[Bacillus-anthracis-str.-Ames-Ancestor-|-261594.21]					21.4517
fig|261594.21.peg.628|GBAA0327|VBIBacAnt112616-0628|---Succinate-semialdehyde-dehydrogenase-[NAD(P)+]-(EC-1.2.1.16)---[Bacillus-anthracis-str.-Ames-Ancestor-|-261594.21]											19.0097
fig|261594.21.peg.630|GBAA0329|VBIBacAnt112616-0630|---Aminopeptidase-S-(Leu,-Val,-Phe,-Tyr-preference)-(EC-3.4.11.24)---[Bacillus-anthracis-str.-Ames-Ancestor-|-261594.21]	25.4418	25.3639	25.1628	24.6168	24.7151	25.4907	25.4096	24.9889	24.6069	24.095	24.9957
fig|261594.21.peg.635|GBAA0334|VBIBacAnt112616-0635|---tRNA-dihydrouridine-synthase-B-(EC-1.-.-.-)---[Bacillus-anthracis-str.-Ames-Ancestor-|-261594.21]									20.028
fig|261594.21.peg.637|GBAA0336|VBIBacAnt112616-0637|---hypothetical-protein---[Bacillus-anthracis-str.-Ames-Ancestor-|-261594.21]
fig|261594.21.peg.643|GBAA0342|VBIBacAnt112616-0643|---Amidohydrolase-AmhX---[Bacillus-anthracis-str.-Ames-Ancestor-|-261594.21]						22.0741		23.0836	21.8391	22.5527
fig|261594.21.peg.645|GBAA0344|VBIBacAnt112616-0645|---Alkyl-hydroperoxide-reductase-protein-F-(EC-1.6.4.-)---[Bacillus-anthracis-str.-Ames-Ancestor-|-261594.21]	26.5691	26.3834	25.9151	26.2573	26.4477	24.4902	26.1957	27.0917	24.8473	27.6955	26.2572
fig|261594.21.peg.646|GBAA0345|VBIBacAnt112616-0646|---Alkyl-hydroperoxide-reductase-protein-C-(EC-1.6.4.-)---[Bacillus-anthracis-str.-Ames-Ancestor-|-261594.21]	29.0847	28.812	28.5848	29.0697	28.877	28.9771	29.0214	29.5725	29.2059	28.7791	29.098
fig|261594.21.peg.647|GBAA0346|VBIBacAnt112616-0647|---5-methylthioribose-kinase-(EC-2.7.1.100)---[Bacillus-anthracis-str.-Ames-Ancestor-|-261594.21]								21.2633
fig|261594.21.peg.649|GBAA0348|VBIBacAnt112616-0649|---Ribulose-5-phosphate-4-epimerase-and-related-epimerases-and-aldolases---[Bacillus-anthracis-str.-Ames-Ancestor-|-261594.21]						20.6932			20.9155
fig|261594.21.peg.652|GBAA0351|VBIBacAnt112616-0652|---Ferrichrome-binding-periplasmic-protein-precursor-(TC-3.A.1.14.3)---[Bacillus-anthracis-str.-Ames-Ancestor-|-261594.21]											19.2368
fig|261594.21.peg.655|GBAA0354|VBIBacAnt112616-0655|---DNA-binding-domain,-excisionase-family---[Bacillus-anthracis-str.-Ames-Ancestor-|-261594.21]											20.6968
fig|261594.21.peg.665|GBAA0361|VBIBacAnt112616-0665|---Kynurenine-formamidase,-bacterial-(EC-3.5.1.9)---[Bacillus-anthracis-str.-Ames-Ancestor-|-261594.21]	20.7098	20.38			20.1172	21.0286	20.1099
fig|261594.21.peg.672|VBIBacAnt112616-0672|---Cystine-binding-periplasmic-protein-precursor---[Bacillus-anthracis-str.-Ames-Ancestor-|-261594.21]	23.5306	24.1416	24.0752	24.0224	24.3927	23.2215	23.8431	21.4591	23.5758	23.3864	22.8845
fig|261594.21.peg.682|GBAA0376|VBIBacAnt112616-0682|---Hydroxyethylthiazole-kinase-(EC-2.7.1.50)---[Bacillus-anthracis-str.-Ames-Ancestor-|-261594.21]	23.5837	23.1059	23.4543	23.4596	23.3479	23.4831	23.0739	24.7426	23.7107	23.3892	23.3498
fig|261594.21.peg.686|GBAA0380|VBIBacAnt112616-0686|---hypothetical-protein---[Bacillus-anthracis-str.-Ames-Ancestor-|-261594.21]	23.1034	22.4514	22.1013	22.0761	22.3363	23.5482	22.0249	23.482	23.2066	23.207	22.9982
fig|261594.21.peg.688|GBAA0382|VBIBacAnt112616-0688|---Hydroxymethylpyrimidine-ABC-transporter,-substrate-binding-component---[Bacillus-anthracis-str.-Ames-Ancestor-|-261594.21]											21.9194
fig|261594.21.peg.705|GBAA0399|VBIBacAnt112616-0705|---Tellurium-resistance-protein-TerD---[Bacillus-anthracis-str.-Ames-Ancestor-|-261594.21]	23.1209	22.8712	23.2188	22.6578		23.0876	23.0693	22.276	22.4747	21.45	23.2295
fig|261594.21.peg.706|GBAA0400|VBIBacAnt112616-0706|---Tellurium-resistance-protein-TerD---[Bacillus-anthracis-str.-Ames-Ancestor-|-261594.21]	25.0313	24.8842	25.0933	25.0595	24.7914	25.0905	25.0142	24.8841	24.4941	23.9008	25.0871
fig|261594.21.peg.707|GBAA0401|VBIBacAnt112616-0707|---Tellurium-resistance-protein-TerD---[Bacillus-anthracis-str.-Ames-Ancestor-|-261594.21]	23.8455	23.7986	23.7141	23.8733	23.9022	23.9779	23.8269	24.4606	24.1494	24.0113	23.6038
fig|261594.21.peg.710|GBAA0404|VBIBacAnt112616-0710|---Uncharacterized-protein-YceH---[Bacillus-anthracis-str.-Ames-Ancestor-|-261594.21]	23.3235	23.103	22.8826	23.3519	23.517	23.4918	22.6579	23.0255	22.8365	22.7452	22.9041
fig|261594.21.peg.712|GBAA0406|VBIBacAnt112616-0712|---Hypothetical-protein-YfkK---[Bacillus-anthracis-str.-Ames-Ancestor-|-261594.21]	21.4777			22.2128	22.1906	21.89
fig|261594.21.peg.714|GBAA0408|VBIBacAnt112616-0714|---Hypothetical-protein-YfkI---[Bacillus-anthracis-str.-Ames-Ancestor-|-261594.21]	25.1652	25.1188	25.906	25.6191	23.9617	25.1839	26.1362	21.2365	22.3866	23.3698	24.3064
fig|261594.21.peg.730|GBAA0422|VBIBacAnt112616-0730|---hypothetical-protein---[Bacillus-anthracis-str.-Ames-Ancestor-|-261594.21]		21.5624		21.5856		21.1525		21.6075	21.7415	22.5055
fig|261594.21.peg.731|GBAA0423|VBIBacAnt112616-0731|---Fumarate-hydratase-class-I,-aerobic-(EC-4.2.1.2)---[Bacillus-anthracis-str.-Ames-Ancestor-|-261594.21]	23.047	22.9036				22.9089		22.4925	22.4592
fig|261594.21.peg.810|GBAA0501|VBIBacAnt112616-0810|---PTS-system,-N-acetylglucosamine-specific-IIB-component-(EC-2.7.1.69)-/-PTS-system,-N-acetylglucosamine-specific-IIC-component-(EC-2.7.1.69)---[Bacillus-anthracis-str.-Ames-Ancestor-|-261594.21]								19.9083
fig|261594.21.peg.841|GBAA0530|VBIBacAnt112616-0841|---Glutamate-synthase-[NADPH]-large-chain-(EC-1.4.1.13)---[Bacillus-anthracis-str.-Ames-Ancestor-|-261594.21]	23.4647	24.5307	24.7182	24.2728	24.1377	23.3553	24.0242	23.6537	22.581	23.9695	23.7837
fig|261594.21.peg.842|GBAA0531|VBIBacAnt112616-0842|---Glutamate-1-semialdehyde-2,1-aminomutase-(EC-5.4.3.8)---[Bacillus-anthracis-str.-Ames-Ancestor-|-261594.21]		21.9771		21.8718		21.9868		22.3171	22.3235	23.0023	22.0286
fig|261594.21.peg.847|GBAA0536|VBIBacAnt112616-0847|---Thiol-peroxidase,-Bcp-type-(EC-1.11.1.15)---[Bacillus-anthracis-str.-Ames-Ancestor-|-261594.21]											19.9891
fig|261594.21.peg.848|GBAA0537|VBIBacAnt112616-0848|---Peroxide-stress-regulator-PerR,-FUR-family---[Bacillus-anthracis-str.-Ames-Ancestor-|-261594.21]	23.8079	24.1368	24.0176	24.0159	23.8507	24.3358	23.8431	24.2839	24.5413	24.2709	24.1578
fig|261594.21.peg.857|GBAA0547|VBIBacAnt112616-0857|---tRNA-(cytidine(34)-2-O)-methyltransferase-(EC-2.1.1.207)---[Bacillus-anthracis-str.-Ames-Ancestor-|-261594.21]											19.919
fig|261594.21.peg.860|GBAA0550|VBIBacAnt112616-0860|---Serine-protein-kinase-(prkA-protein),-P-loop-containing---[Bacillus-anthracis-str.-Ames-Ancestor-|-261594.21]		23.8397	22.6325	25.4989	26.361		21.6491		22.8239	22.7851	24.057
fig|261594.21.peg.861|GBAA0551|VBIBacAnt112616-0861|---Glycosyltransferase---[Bacillus-anthracis-str.-Ames-Ancestor-|-261594.21]				21.1373	22.3762
fig|261594.21.peg.866|GBAA0556|VBIBacAnt112616-0866|---hypothetical-protein---[Bacillus-anthracis-str.-Ames-Ancestor-|-261594.21]											18.9838
fig|261594.21.peg.867|GBAA0557|VBIBacAnt112616-0867|---Inner-membrane-protein-YqiK---[Bacillus-anthracis-str.-Ames-Ancestor-|-261594.21]	25.0472	25.2768	25.1994	24.8088	25.3566	24.9156	24.9827	22.7184	24.3242	24.31	24.6797
fig|261594.21.peg.89|GBAA-pXO1-0101|VBIBacAnt112616-0089|---Signal-transduction-histidine-kinase---[Bacillus-anthracis-str.-Ames-Ancestor-|-261594.21]						22.8293		22.9695			22.37
fig|261594.21.peg.893|GBAA0582|VBIBacAnt112616-0893|---GntR-family-transcriptional-regulator-clustered-with-possible-drug-export-pump-@-Transcriptional-regulator,-GntR-family-domain---[Bacillus-anthracis-str.-Ames-Ancestor-|-261594.21]
fig|261594.21.peg.894|GBAA0583|VBIBacAnt112616-0894|---Acetyltransferase,-GNAT-family---[Bacillus-anthracis-str.-Ames-Ancestor-|-261594.21]	23.2521	23.2452	23.7048	23.0653	23.4665	24.0604	23.4907	23.2749	23.9833	24.1406	23.0253
fig|261594.21.peg.898|GBAA0587|VBIBacAnt112616-0898|---Acetyltransferase,-GNAT-family---[Bacillus-anthracis-str.-Ames-Ancestor-|-261594.21]										22.5451	23.8736
fig|261594.21.peg.904|GBAA0592|VBIBacAnt112616-0904|---Alanine-dehydrogenase-(EC-1.4.1.1)---[Bacillus-anthracis-str.-Ames-Ancestor-|-261594.21]										21.1303
fig|261594.21.peg.906|GBAA0594|VBIBacAnt112616-0906|---Cadmium-efflux-system-accessory-protein---[Bacillus-anthracis-str.-Ames-Ancestor-|-261594.21]									21.1791
fig|261594.21.peg.907|GBAA0595|VBIBacAnt112616-0907|---Cadmium-transporting-ATPase-(EC-3.6.3.3)---[Bacillus-anthracis-str.-Ames-Ancestor-|-261594.21]										21.2971
fig|261594.21.peg.908|GBAA0596|VBIBacAnt112616-0908|---Nicotinate-phosphoribosyltransferase-(EC-6.3.4.21)---[Bacillus-anthracis-str.-Ames-Ancestor-|-261594.21]	22.7111	22.5799	22.6173	22.6211	23.3119	22.9604	22.5789	23.0537	22.7561	22.5639	22.6331
fig|261594.21.peg.911|GBAA0599|VBIBacAnt112616-0911|---Thermolysin-(EC-3.4.24.27)---[Bacillus-anthracis-str.-Ames-Ancestor-|-261594.21]	23.2031	23.2098	23.9343	26.5398	24.7398	23.5439	23.7245	24.006	25.033	28.3017	23.6982
fig|261594.21.peg.922|GBAA0612|VBIBacAnt112616-0922|---Transcriptional-regulator,-ArsR-family---[Bacillus-anthracis-str.-Ames-Ancestor-|-261594.21]	22.6515	22.3597	21.6388	22.4655	23.5616	21.9947	23.0958	22.4458	22.1575	21.7823	22.0431
fig|261594.21.peg.930|GBAA0620|VBIBacAnt112616-0930|---2-amino-3-ketobutyrate-coenzyme-A-ligase-(EC-2.3.1.29)---[Bacillus-anthracis-str.-Ames-Ancestor-|-261594.21]	24.2225	24.1685	24.1025	23.5367	23.8331	24.0761	24.2748	24.7801	25.0176	23.7776	23.8668
fig|261594.21.peg.931|GBAA0621|VBIBacAnt112616-0931|---L-threonine-3-dehydrogenase-(EC-1.1.1.103)---[Bacillus-anthracis-str.-Ames-Ancestor-|-261594.21]	23.4659	23.2501	22.9999	23.1449	22.7762	22.2813	24.2209	25.4985	24.1762	25.311	24.1103
fig|261594.21.peg.933|GBAA0623|VBIBacAnt112616-0933|---Nitric-oxide-reductase-activation-protein-NorD---[Bacillus-anthracis-str.-Ames-Ancestor-|-261594.21]										18.7695
fig|261594.21.peg.934|GBAA0624|VBIBacAnt112616-0934|---Nitric-oxide-reductase-activation-protein-NorQ---[Bacillus-anthracis-str.-Ames-Ancestor-|-261594.21]										22.1671
fig|261594.21.peg.941|GBAA0631|VBIBacAnt112616-0941|---PTS-system,-trehalose-specific-IIB-component-(EC-2.7.1.69)-/-PTS-system,-trehalose-specific-IIC-component-(EC-2.7.1.69)---[Bacillus-anthracis-str.-Ames-Ancestor-|-261594.21]									20.6356	21.1381
fig|261594.21.peg.947|GBAA0637|VBIBacAnt112616-0947|---putative-protein-kinase---[Bacillus-anthracis-str.-Ames-Ancestor-|-261594.21]	22.6188	21.8341				22.6		21.6282	21.2208		21.1417
fig|261594.21.peg.950|GBAA0640|VBIBacAnt112616-0950|---Glutamine-ABC-transporter,-periplasmic-glutamine-binding-protein-(TC-3.A.1.3.2)---[Bacillus-anthracis-str.-Ames-Ancestor-|-261594.21]				23.8903	24.6047				22.2441
fig|261594.21.peg.967|GBAA0656|VBIBacAnt112616-0967|---Oligopeptide-ABC-transporter,-periplasmic-oligopeptide-binding-protein-OppA-(TC-3.A.1.5.1)---[Bacillus-anthracis-str.-Ames-Ancestor-|-261594.21]	26.3315	26.1923	26.4148	26.6665	26.2514	26.5855	26.5153	26.6765	26.4978	23.4375	27.0532
fig|261594.21.peg.971|VBIBacAnt112616-0971|---Oligopeptide-transport-ATP-binding-protein-OppD-(TC-3.A.1.5.1)---[Bacillus-anthracis-str.-Ames-Ancestor-|-261594.21]	22.7309	22.1916		22.5331	22.7602	23.0472	22.7459	23.3569	23.0528		23.397
fig|261594.21.peg.977|GBAA0665|VBIBacAnt112616-0977|---Ribokinase-(EC-2.7.1.15)---[Bacillus-anthracis-str.-Ames-Ancestor-|-261594.21]	23.863	23.9311	24.2849	23.948	23.696	23.9653	24.8849	24.3973	24.3186	23.2786	23.8291
fig|261594.21.peg.979|GBAA0667|VBIBacAnt112616-0979|---Ribose-ABC-transport-system,-ATP-binding-protein-RbsA-(TC-3.A.1.2.1)---[Bacillus-anthracis-str.-Ames-Ancestor-|-261594.21]	23.3134	23.1096	23.2423	22.8608	22.885	23.4173	23.0866	22.403	23.3136	22.4089	23.4171
fig|261594.21.peg.980|GBAA0668|VBIBacAnt112616-0980|---Ribose-ABC-transport-system,-permease-protein-RbsC-(TC-3.A.1.2.1)---[Bacillus-anthracis-str.-Ames-Ancestor-|-261594.21]										19.3778
fig|261594.21.peg.981|GBAA0669|VBIBacAnt112616-0981|---Ribose-ABC-transport-system,-periplasmic-ribose-binding-protein-RbsB-(TC-3.A.1.2.1)---[Bacillus-anthracis-str.-Ames-Ancestor-|-261594.21]	22.6655	22.6931	22.8584	22.6241	22.4841	22.3413	23.1405		23.0167	21.7154	23.0043
fig|261594.21.peg.982|GBAA0670|VBIBacAnt112616-0982|---Transaldolase-(EC-2.2.1.2)---[Bacillus-anthracis-str.-Ames-Ancestor-|-261594.21]	24.9627	25.6671	25.2907	25.0302	24.8552	24.9132	25.1197	26.4575	27.3299	26.2012	26.67
fig|261594.21.peg.986|GBAA0675|VBIBacAnt112616-0986|---2,3-butanediol-dehydrogenase,-R-alcohol-forming,-(R)--and-(S)-acetoin-specific-(EC-1.1.1.4)---[Bacillus-anthracis-str.-Ames-Ancestor-|-261594.21]	24.9566	24.5494	24.2272	24.5982	22.5754	25.5	24.0647	26.8359	27.45	25.7269	25.4989
fig|261594.21.peg.991|GBAA0680|VBIBacAnt112616-0991|---Oxidoreductase,-FAD-binding---[Bacillus-anthracis-str.-Ames-Ancestor-|-261594.21]					20.6295
